# Supplementary material for: Within–patient and global evolutionary dynamics of Klebsiella pneumoniae ST17
Source: Microb Genom. 2023 May 18;9(5):mgen001005. doi: 10.1099/mgen.0.001005 (PMC10272876; doi:10.1099/mgen.0.001005)
Supplement: Supplementary material 3 [file mgen-9-1005-s003.xlsx]

## Sheet: KpST17_Supplementary_Tables
Supplementary material for: Within-patient and global evolutionary dynamics of Klebsiella pneumoniae ST17
Sheet	Description
Table S1	Stavanger NICU outbreak genome information, BioSample accessions and genotypes.
Table S2	Global ST17 dataset with BioSample accessions, metadata and genotypes.
Table S3	Within-host colonisation time, number and type of SNPs, and number of gene gain-loss events during the Stavanger NICU outbreak.
Table S4	Stavanger NICU outbreak SNPs, SNP type and affected gene products.
Table S5	Summary of literature that mentions Klebsiella pneumoniae ST17 in PubMed abstracts or titles, as of November 2021.

## Sheet: Table S1
Table S1: Stavanger NICU outbreak genome information, BioSample accessions and genotypes.
Strain information								PlasmidFinder v2021-01-13 via Abricate v1.0.1										Prokka v1.14.6 and Panaroo v1.2.7		Kleborate v2.2.0 with Kaptive v2.0.0. AMR genes identified with SRST2 v0.2.0 using CARD v3.1.13 where gene was not detected with Kleborate. * inexact nucleotide and inexact amino acid match, ? incomplete match.
strain	Patient	BioProject	BioSample accession	Sample_time	Sample type	collection year	Sequencing_instrument	IncFII(pKP91)_1	IncFIB(K)_1	IncFIA(HI1)_1	IncR_1	IncFIB(AP001918)_1	IncFII(29)_1	Col156_1	IncFII(Yp)_1	FII(pBK30683)_1	IncX4_1	Number of genes present	Number of accessory genes present	species	species_match	contig_count	N50	largest_contig	total_size	ambiguous_bases	QC_warnings	ST	virulence_score	resistance_score	num_resistance_classes	num_resistance_genes	Yersiniabactin	YbST	Colibactin	CbST	Aerobactin	AbST	Salmochelin	SmST	RmpADC	RmST	rmpA2	wzi	K_locus	K_locus_problems	K_locus_confidence	K_locus_identity	K_locus_missing_genes
KN_0056A-F	KN_0056A	PRJEB36392	SAMEA111533206	NICU	Faecal	2009	HiSeq	1	1	1	1	0	0	0	0	0	0	5256	863	Klebsiella pneumoniae	strong	102	208514	772241	5542094	no	-	ST17	1	1	6	8	ybt 16; ICEKp12	435	-	0	-	0	-	0	-	0	-	wzi141	KL25	?-	Good	0.9915	KL25_08_wzy,KL25_09_wfeD,KL25_11_wcuB
KN_0056A-L	KN_0056A	PRJEB36392	SAMEA111533207	Follow-up	Faecal	2009	MiSeq	1	1	1	1	0	0	0	0	0	0	5303	910	Klebsiella pneumoniae	strong	131	179712	986496	5563077	no	-	ST17	1	1	6	8	ybt 16; ICEKp12	435	-	0	-	0	-	0	-	0	-	wzi141	KL25	?-	Good	0.9914	KL25_08_wzy,KL25_09_wfeD,KL25_11_wcuB
KN_0057A-F	KN_0057A	PRJEB36392	SAMEA111533208	NICU	Faecal	2009	HiSeq	0	0	1	1	0	0	0	0	0	0	5269	876	Klebsiella pneumoniae	strong	110	159409	469207	5427147	no	-	ST17	1	1	6	7	ybt 16; ICEKp12	435	-	0	-	0	-	0	-	0	-	wzi141	unknown (best match = KL25)	?-	None	0.9909	KL25_08_wzy,KL25_09_wfeD,KL25_11_wcuB,KL25_12_wzx
KN_0057A-L	KN_0057A	PRJEB36392	SAMEA111533209	Follow-up	Faecal	2009	MiSeq	1	1	1	1	0	0	0	0	0	0	5413	1020	Klebsiella pneumoniae	strong	142	172746	454933	5650266	no	-	ST17	1	1	6	8	ybt 16; ICEKp12	435	-	0	-	0	-	0	-	0	-	wzi141	KL25	?-	Good	0.9916	KL25_06_wzc,KL25_09_wfeD
KN_0059A-F	KN_0059A	PRJEB36392	SAMEA111533210	NICU	Faecal	2009	HiSeq	1	1	1	1	0	0	0	0	0	0	5197	804	Klebsiella pneumoniae	strong	96	197493	1236562	5514252	no	-	ST17	1	0	5	7	ybt 16; ICEKp12	435	-	0	-	0	-	0	-	0	-	wzi141	unknown (best match = KL25)	?-	None	0.9887	KL25_08_wzy,KL25_09_wfeD,KL25_10,KL25_11_wcuB,KL25_12_wzx
KN_0059A-L	KN_0059A	PRJEB36392	SAMEA111533211	Follow-up	Faecal	2009	MiSeq	1	1	0	1	0	0	0	0	0	0	5201	808	Klebsiella pneumoniae	strong	131	191287	973369	5466049	no	-	ST17	1	1	4	5	ybt 16; ICEKp12	435	-	0	-	0	-	0	-	0	-	wzi141	KL25	?-	Good	0.9916	KL25_09_wfeD
KN_0068A-F	KN_0068A	PRJEB36392	SAMEA111533212	NICU	Faecal	2009	HiSeq	1	0	1	1	0	0	0	0	0	0	5236	843	Klebsiella pneumoniae	strong	111	191316	601045	5472953	no	-	ST17	1	1	6	8	ybt 16; ICEKp12	435	-	0	-	0	-	0	-	0	-	wzi141	unknown (best match = KL25)	?-	None	0.9889	KL25_08_wzy,KL25_09_wfeD,KL25_10,KL25_11_wcuB,KL25_12_wzx
KN_0068A-L	KN_0068A	PRJEB36392	SAMEA111533213	Follow-up	Faecal	2010	HiSeq	0	0	1	1	0	0	0	0	0	0	5256	863	Klebsiella pneumoniae	strong	95	202256	627708	5358142	no	-	ST17	1	0	3	4	ybt 16; ICEKp12	435	-	0	-	0	-	0	-	0	-	wzi141	unknown (best match = KL25)	?-	None	0.9907	KL25_07_wcaJ,KL25_08_wzy,KL25_09_wfeD,KL25_11_wcuB
KN_0074A-F	KN_0074A	PRJEB36392	SAMEA111533214	NICU	Faecal	2009	HiSeq	1	1	1	1	0	0	0	0	0	0	5240	847	Klebsiella pneumoniae	strong	107	179590	465551	5432713	no	-	ST17	1	1	6	8	ybt 16; ICEKp12	435	-	0	-	0	-	0	-	0	-	wzi141	KL25	?-	Good	0.9915	KL25_06_wzc,KL25_09_wfeD,KL25_11_wcuB
KN_0074A-L	KN_0074A	PRJEB36392	SAMEA111533215	Follow-up	Faecal	2009	MiSeq	1	1	1	1	0	0	0	0	0	0	5293	900	Klebsiella pneumoniae	strong	124	191412	896102	5554639	no	-	ST17	1	1	5	5	ybt 16; ICEKp12	435	-	0	-	0	-	0	-	0	-	wzi141	KL25	?-	Good	0.9916	KL25_08_wzy,KL25_09_wfeD
KN_0086A-F	KN_0086A	PRJEB36392	SAMEA111533216	NICU	Faecal	2009	HiSeq	1	1	1	1	0	0	0	0	0	0	5276	883	Klebsiella pneumoniae	strong	120	195675	457680	5558250	no	-	ST17	1	1	6	8	ybt 16; ICEKp12	435	-	0	-	0	-	0	-	0	-	wzi141	KL25	?-	Good	0.9915	KL25_08_wzy,KL25_09_wfeD,KL25_11_wcuB
KN_0086A-L	KN_0086A	PRJEB36392	SAMEA111533217	Follow-up	Faecal	2010	MiSeq	1	1	1	1	0	0	0	0	0	0	5301	908	Klebsiella pneumoniae	strong	123	172698	866089	5562142	no	-	ST17	1	1	6	8	ybt 16; ICEKp12	435	-	0	-	0	-	0	-	0	-	wzi141	unknown (best match = KL25)	?-	Low	0.9911	KL25_07_wcaJ,KL25_08_wzy,KL25_09_wfeD
KN_0089A-F	KN_0089A	PRJEB36392	SAMEA111533218	NICU	Faecal	2009	HiSeq	1	1	1	1	0	0	0	0	0	0	5262	869	Klebsiella pneumoniae	strong	116	197493	950666	5553540	no	-	ST17	1	1	6	8	ybt 16; ICEKp12	435	-	0	-	0	-	0	-	0	-	wzi141	unknown (best match = KL25)	?-	None	0.9894	KL25_06_wzc,KL25_07_wcaJ,KL25_08_wzy,KL25_09_wfeD,KL25_12_wzx
KN_0089A-L	KN_0089A	PRJEB36392	SAMEA111533219	Follow-up	Faecal	2009	MiSeq	1	1	1	1	0	0	0	0	0	0	5267	874	Klebsiella pneumoniae	strong	116	172008	1017287	5531647	no	-	ST17	1	1	6	8	ybt 16; ICEKp12	435	-	0	-	0	-	0	-	0	-	wzi141	unknown (best match = KL25)	?-	None	0.9913	KL25_06_wzc,KL25_08_wzy,KL25_09_wfeD,KL25_11_wcuB,KL25_12_wzx
KN_0099A-F	KN_0099A	PRJEB36392	SAMEA111533220	NICU	Faecal	2009	HiSeq	1	0	1	1	0	0	0	0	0	0	5238	845	Klebsiella pneumoniae	strong	108	197266	410959	5477634	no	-	ST17	1	1	6	8	ybt 16; ICEKp12	435	-	0	-	0	-	0	-	0	-	wzi141	unknown (best match = KL25)	?-	None	0.9887	KL25_08_wzy,KL25_09_wfeD,KL25_10,KL25_11_wcuB,KL25_12_wzx
KN_0099A-L	KN_0099A	PRJEB36392	SAMEA111533221	Follow-up	Faecal	2010	HiSeq	0	0	1	1	0	0	0	0	0	0	5255	862	Klebsiella pneumoniae	strong	87	243916	951862	5471665	no	-	ST17	1	0	3	4	ybt 16; ICEKp12	435	-	0	-	0	-	0	-	0	-	wzi141	unknown (best match = KL25)	?-	None	0.9888	KL25_08_wzy,KL25_09_wfeD,KL25_10,KL25_11_wcuB,KL25_12_wzx
KN_0111A-F	KN_0111A	PRJEB36392	SAMEA111533222	NICU	Faecal	2009	HiSeq	1	1	1	1	0	0	0	0	0	0	5278	885	Klebsiella pneumoniae	strong	120	197493	753801	5561471	no	-	ST17	1	1	6	8	ybt 16; ICEKp12	435	-	0	-	0	-	0	-	0	-	wzi141	KL25	?-	Good	0.9915	KL25_08_wzy,KL25_09_wfeD,KL25_12_wzx
KN_0111A-L	KN_0111A	PRJEB36392	SAMEA111533223	Follow-up	Faecal	2009	MiSeq	1	1	1	1	0	0	0	0	0	0	5114	721	Klebsiella pneumoniae	strong	153	135121	409641	5375525	no	-	ST17	1	1	4	4	ybt 16; ICEKp12	435	-	0	-	0	-	0	-	0	-	wzi141	KL25	?-	Good	0.9916	KL25_07_wcaJ,KL25_09_wfeD,KL25_11_wcuB
KN_0114A-F	KN_0114A	PRJEB36392	SAMEA111533224	NICU	Faecal	2009	HiSeq	1	1	1	1	0	0	0	0	0	0	5285	892	Klebsiella pneumoniae	strong	108	238653	1417508	5561499	no	-	ST17	1	1	6	8	ybt 16; ICEKp12	435	-	0	-	0	-	0	-	0	-	wzi141	KL25	-	High	0.9916	KL25_09_wfeD
KN_0114A-L	KN_0114A	PRJEB36392	SAMEA111533225	Follow-up	Faecal	2010	MiSeq	1	1	0	0	0	0	0	0	0	0	5229	836	Klebsiella pneumoniae	strong	111	196183	605389	5477519	no	-	ST17	1	1	3	3	ybt 16; ICEKp12	435	-	0	-	0	-	0	-	0	-	wzi141	KL25	-	High	0.9916	KL25_09_wfeD
KN_0124A-F	KN_0124A	PRJEB36392	SAMEA111533226	NICU	Nasal	2009	MiSeq	1	1	1	1	0	0	0	0	0	0	5298	905	Klebsiella pneumoniae	strong	151	179541	461344	5559334	no	-	ST17	1	1	6	8	ybt 16; ICEKp12	435	-	0	-	0	-	0	-	0	-	wzi141	unknown (best match = KL25)	?-	Low	0.991	KL25_09_wfeD,KL25_11_wcuB,KL25_12_wzx
KN_0124A-L	KN_0124A	PRJEB36392	SAMEA111533227	Follow-up	Faecal	2010	MiSeq	1	1	1	1	0	0	0	0	0	0	5296	903	Klebsiella pneumoniae	strong	144	197493	606449	5556103	no	-	ST17	1	1	6	8	ybt 16; ICEKp12	435	-	0	-	0	-	0	-	0	-	wzi141	KL25	?-	Good	0.9916	KL25_08_wzy,KL25_09_wfeD
KN_0128A-F	KN_0128A	PRJEB36392	SAMEA111533228	NICU	Faecal	2009	HiSeq	1	1	1	1	0	0	0	0	0	0	5264	871	Klebsiella pneumoniae	strong	108	192370	1187150	5557010	no	-	ST17	1	1	6	8	ybt 16; ICEKp12	435	-	0	-	0	-	0	-	0	-	wzi141	unknown (best match = KL25)	?-	None	0.9888	KL25_08_wzy,KL25_09_wfeD,KL25_10,KL25_11_wcuB,KL25_12_wzx
KN_0128A-L	KN_0128A	PRJEB36392	SAMEA111533229	Follow-up	Faecal	2010	HiSeq	1	0	0	1	0	0	0	0	0	0	5289	896	Klebsiella pneumoniae	strong	90	238633	1387482	5519198	no	-	ST17	1	1	6	9	ybt 16; ICEKp12	435	-	0	-	0	-	0	-	0	-	wzi141	KL25	?-	Good	0.9916	KL25_08_wzy,KL25_09_wfeD
KN_0131A-F	KN_0131A	PRJEB36392	SAMEA111533230	NICU	Faecal	2009	HiSeq	1	1	1	1	0	0	0	0	0	0	5306	913	Klebsiella pneumoniae	strong	105	208514	752602	5527083	no	-	ST17	1	0	4	6	ybt 16; ICEKp12	435	-	0	-	0	-	0	-	0	-	wzi141	unknown (best match = KL25)	?-	None	0.9889	KL25_08_wzy,KL25_09_wfeD,KL25_10,KL25_11_wcuB,KL25_12_wzx
KN_0131A-L	KN_0131A	PRJEB36392	SAMEA111533231	Follow-up	Faecal	2010	MiSeq	1	1	1	1	0	0	0	0	0	0	5344	951	Klebsiella pneumoniae	strong	208	172709	656258	5593316	no	-	ST17	1	1	6	7	ybt 16; ICEKp12	435-1LV	-	0	-	0	-	0	-	0	-	wzi141	unknown (best match = KL25)	?-	None	0.9909	KL25_08_wzy,KL25_09_wfeD,KL25_11_wcuB,KL25_12_wzx
KN_0133A-F	KN_0133A	PRJEB36392	SAMEA111533232	NICU	Faecal	2009	HiSeq	1	1	1	1	0	0	0	0	0	0	5254	861	Klebsiella pneumoniae	strong	120	179545	636665	5540574	no	-	ST17	1	1	6	8	ybt 16; ICEKp12	435	-	0	-	0	-	0	-	0	-	wzi141	unknown (best match = KL25)	?-	None	0.9886	KL25_08_wzy,KL25_09_wfeD,KL25_10,KL25_11_wcuB,KL25_12_wzx
KN_0133A-L	KN_0133A	PRJEB36392	SAMEA111533233	Follow-up	Faecal	2009	MiSeq	1	1	1	1	0	0	0	0	0	0	5297	904	Klebsiella pneumoniae	strong	126	172761	816081	5543923	no	-	ST17	1	1	5	5	ybt 16; ICEKp12	435	-	0	-	0	-	0	-	0	-	wzi141	KL25	?-	Good	0.991	KL25_09_wfeD
KN_0134A-F	KN_0134A	PRJEB36392	SAMEA111533234	NICU	Faecal	2009	HiSeq	1	1	1	1	0	0	0	0	0	0	5259	866	Klebsiella pneumoniae	strong	105	295964	753696	5563444	no	-	ST17	1	1	6	8	ybt 16; ICEKp12	435	-	0	-	0	-	0	-	0	-	wzi141	KL25	-	High	0.9916	KL25_09_wfeD
KN_0134A-L	KN_0134A	PRJEB36392	SAMEA111533235	Follow-up	Faecal	2009	MiSeq	1	1	1	1	0	0	0	0	0	0	5303	910	Klebsiella pneumoniae	strong	128	160502	801565	5563833	no	-	ST17	1	1	6	8	ybt 16; ICEKp12	435	-	0	-	0	-	0	-	0	-	wzi141	KL25	-	High	0.9916	KL25_09_wfeD
KN_0141A-F	KN_0141A	PRJEB36392	SAMEA111533236	NICU	Faecal	2009	HiSeq	1	1	1	1	0	0	0	0	0	0	5253	860	Klebsiella pneumoniae	strong	104	212753	1385422	5557211	no	-	ST17	1	1	6	8	ybt 16; ICEKp12	435	-	0	-	0	-	0	-	0	-	wzi141	unknown (best match = KL25)	?-	None	0.9888	KL25_08_wzy,KL25_09_wfeD,KL25_10,KL25_11_wcuB,KL25_12_wzx
KN_0141A-L	KN_0141A	PRJEB36392	SAMEA111533237	Follow-up	Faecal	2010	MiSeq	1	1	1	1	0	0	0	0	0	0	5280	887	Klebsiella pneumoniae	strong	138	179578	711539	5538800	no	-	ST17	1	1	5	5	ybt 16; ICEKp12	435	-	0	-	0	-	0	-	0	-	-	unknown (best match = KL25)	?-	None	0.9794	KL25_01_galF,KL25_02_cpsACP,KL25_03_wzi,KL25_04_wza,KL25_05_wzb,KL25_06_wzc,KL25_07_wcaJ,KL25_09_wfeD
KN_0142A-F	KN_0142A	PRJEB36392	SAMEA111533238	NICU	Faecal	2009	HiSeq	1	1	1	1	0	0	0	0	0	0	5271	878	Klebsiella pneumoniae	strong	106	360033	1218085	5567001	no	-	ST17	1	1	6	8	ybt 16; ICEKp12	435	-	0	-	0	-	0	-	0	-	wzi141	KL25	-	High	0.9916	KL25_09_wfeD
KN_0142A-L	KN_0142A	PRJEB36392	SAMEA111533239	Follow-up	Faecal	2009	MiSeq	1	1	1	1	0	0	0	0	0	0	5269	876	Klebsiella pneumoniae	strong	113	171390	815276	5514921	no	-	ST17	1	1	6	8	ybt 16; ICEKp12	435	-	0	-	0	-	0	-	0	-	wzi141	KL25	-	High	0.9916	KL25_09_wfeD
KN_0143A-F	KN_0143A	PRJEB36392	SAMEA111533240	NICU	Faecal	2009	HiSeq	1	1	1	1	0	0	0	0	0	0	5240	847	Klebsiella pneumoniae	strong	107	197493	1066719	5520997	no	-	ST17	1	1	6	8	ybt 16; ICEKp12	435	-	0	-	0	-	0	-	0	-	wzi141	KL25	?-	Good	0.9913	KL25_08_wzy,KL25_09_wfeD,KL25_11_wcuB
KN_0143A-L	KN_0143A	PRJEB36392	SAMEA111533241	Follow-up	Faecal	2010	MiSeq	1	1	1	1	0	0	0	0	0	0	5282	889	Klebsiella pneumoniae	strong	147	190984	412751	5541855	no	-	ST17	1	1	5	5	ybt 16; ICEKp12	435	-	0	-	0	-	0	-	0	-	wzi141	unknown (best match = KL25)	?-	None	0.9903	KL25_09_wfeD,KL25_10,KL25_11_wcuB
KN_0144A-F	KN_0144A	PRJEB36392	SAMEA111533242	NICU	Faecal	2009	HiSeq	1	1	1	1	0	0	0	0	0	0	5238	845	Klebsiella pneumoniae	strong	106	179545	771081	5518292	no	-	ST17	1	1	6	8	ybt 16; ICEKp12	435	-	0	-	0	-	0	-	0	-	wzi141	KL25	?-	Good	0.9915	KL25_08_wzy,KL25_09_wfeD,KL25_11_wcuB
KN_0144A-L	KN_0144A	PRJEB36392	SAMEA111533243	Follow-up	Faecal	2010	MiSeq	1	1	1	1	0	0	0	0	0	0	5222	829	Klebsiella pneumoniae	strong	126	187126	627713	5481530	no	-	ST17	1	1	6	8	ybt 16; ICEKp12	435	-	0	-	0	-	0	-	0	-	wzi141	KL25	?-	Good	0.9915	KL25_08_wzy,KL25_09_wfeD
KN_0145A-F	KN_0145A	PRJEB36392	SAMEA111533244	NICU	Faecal	2009	HiSeq	1	1	1	1	0	0	0	0	0	0	5212	819	Klebsiella pneumoniae	strong	116	293110	752607	5559723	no	-	ST17	1	1	6	8	ybt 16; ICEKp12	435	-	0	-	0	-	0	-	0	-	wzi141	unknown (best match = KL25)	?-	None	0.9893	KL25_08_wzy,KL25_09_wfeD,KL25_10,KL25_11_wcuB,KL25_12_wzx
KN_0145A-L	KN_0145A	PRJEB36392	SAMEA111533245	Follow-up	Faecal	2010	MiSeq	1	1	1	1	0	0	0	0	1	0	5295	902	Klebsiella pneumoniae	strong	152	172140	933584	5557835	no	-	ST17	1	1	6	8	ybt 16; ICEKp12	435	-	0	-	0	-	0	-	0	-	wzi141	KL25	?-	Good	0.9916	KL25_08_wzy,KL25_09_wfeD
KN_0146A-F	KN_0146A	PRJEB36392	SAMEA111533246	NICU	Faecal	2009	HiSeq	1	1	1	1	0	0	0	0	0	0	5245	852	Klebsiella pneumoniae	strong	110	268383	1112418	5564020	no	-	ST17	1	1	6	8	ybt 16; ICEKp12	435	-	0	-	0	-	0	-	0	-	wzi141	unknown (best match = KL25)	?-	None	0.99	KL25_09_wfeD,KL25_10,KL25_11_wcuB,KL25_12_wzx
KN_0146A-L	KN_0146A	PRJEB36392	SAMEA111533247	Follow-up	Faecal	2010	MiSeq	1	1	1	1	0	0	0	0	0	0	5297	904	Klebsiella pneumoniae	strong	155	172751	711591	5546797	no	-	ST17	1	1	6	8	ybt 16; ICEKp12	435	-	0	-	0	-	0	-	0	-	wzi141	unknown (best match = KL25)	?-	None	0.9907	KL25_08_wzy,KL25_09_wfeD,KL25_10,KL25_11_wcuB
KN_0149A-F	KN_0149A	PRJEB36392	SAMEA111533248	NICU	Faecal	2009	HiSeq	1	1	1	1	0	0	0	0	0	0	5253	860	Klebsiella pneumoniae	strong	119	268383	912193	5555168	no	-	ST17	1	1	6	8	ybt 16; ICEKp12	435	-	0	-	0	-	0	-	0	-	wzi141	unknown (best match = KL25)	?-	None	0.9894	KL25_08_wzy,KL25_09_wfeD,KL25_10,KL25_11_wcuB
KN_0149A-L	KN_0149A	PRJEB36392	SAMEA111533249	Follow-up	Faecal	2009	MiSeq	1	1	1	1	0	0	0	0	0	0	5302	909	Klebsiella pneumoniae	strong	126	197493	709502	5559677	no	-	ST17	1	1	6	8	ybt 16; ICEKp12	435	-	0	-	0	-	0	-	0	-	wzi141	unknown (best match = KL25)	?-	Low	0.991	KL25_09_wfeD,KL25_11_wcuB,KL25_12_wzx
KN_0151A-F	KN_0151A	PRJEB36392	SAMEA111533250	NICU	Faecal	2009	HiSeq	1	1	1	1	0	0	0	0	0	0	5270	877	Klebsiella pneumoniae	strong	120	197245	752610	5561073	no	-	ST17	1	1	6	8	ybt 16; ICEKp12	435	-	0	-	0	-	0	-	0	-	wzi141	KL25	?-	Good	0.9915	KL25_09_wfeD,KL25_11_wcuB
KN_0151A-L	KN_0151A	PRJEB36392	SAMEA111533251	Follow-up	Faecal	2010	MiSeq	1	1	1	1	0	0	0	0	0	0	5296	903	Klebsiella pneumoniae	strong	142	147529	709667	5555433	no	-	ST17	1	1	6	8	ybt 16; ICEKp12	435	-	0	-	0	-	0	-	0	-	wzi141	unknown (best match = KL25)	?-	None	0.9908	KL25_07_wcaJ,KL25_08_wzy,KL25_09_wfeD,KL25_12_wzx
KN_0152A-F	KN_0152A	PRJEB36392	SAMEA111533252	NICU	Faecal	2009	HiSeq	1	1	1	1	0	0	0	0	0	0	5277	884	Klebsiella pneumoniae	strong	110	192370	752607	5553098	no	-	ST17	1	1	5	7	ybt 16; ICEKp12	435	-	0	-	0	-	0	-	0	-	wzi141	KL25	-	High	0.9916	KL25_09_wfeD
KN_0152A-L	KN_0152A	PRJEB36392	SAMEA111533253	Follow-up	Faecal	2010	MiSeq	1	1	1	1	0	0	0	0	0	0	5282	889	Klebsiella pneumoniae	strong	156	159423	606278	5538733	no	-	ST17	1	1	5	7	ybt 16; ICEKp12	435	-	0	-	0	-	0	-	0	-	wzi141	KL25	?-	Good	0.9916	KL25_08_wzy,KL25_09_wfeD,KL25_12_wzx
KN_0154A-F	KN_0154A	PRJEB36392	SAMEA111533254	NICU	Faecal	2009	HiSeq	1	1	1	1	0	0	0	0	0	0	5285	892	Klebsiella pneumoniae	strong	124	208514	467941	5561598	no	-	ST17	1	1	6	8	ybt 16; ICEKp12	435	-	0	-	0	-	0	-	0	-	wzi141	KL25	?-	Good	0.9916	KL25_08_wzy,KL25_09_wfeD
KN_0154A-L	KN_0154A	PRJEB36392	SAMEA111533255	Follow-up	Faecal	2009	MiSeq	1	1	1	1	0	0	0	0	0	0	5213	820	Klebsiella pneumoniae	strong	145	129586	814915	5435900	no	-	ST17	0	1	5	5	-	0	-	0	-	0	-	0	-	0	-	wzi141	KL25	?-	Good	0.9916	KL25_06_wzc,KL25_09_wfeD
KN_0159A-F	KN_0159A	PRJEB36392	SAMEA111533256	NICU	Faecal	2009	HiSeq	1	1	1	1	0	0	0	0	0	0	5251	858	Klebsiella pneumoniae	strong	115	268383	1055065	5563491	no	-	ST17	1	1	6	8	ybt 16; ICEKp12	435	-	0	-	0	-	0	-	0	-	wzi141	KL25	-	High	0.9916	KL25_09_wfeD
KN_0159A-L	KN_0159A	PRJEB36392	SAMEA111533257	Follow-up	Faecal	2010	MiSeq	1	1	1	1	0	0	0	0	0	0	5298	905	Klebsiella pneumoniae	strong	123	197493	1017288	5547712	no	-	ST17	1	1	6	8	ybt 16; ICEKp12	435	-	0	-	0	-	0	-	0	-	wzi141	KL25	?-	Good	0.9915	KL25_08_wzy,KL25_09_wfeD,KL25_11_wcuB
KN_0161A-F	KN_0161A	PRJEB36392	SAMEA111533258	NICU	Faecal	2009	HiSeq	1	1	1	1	0	0	0	0	0	0	5196	803	Klebsiella pneumoniae	strong	110	208514	585835	5548481	no	-	ST17	1	1	6	8	ybt 16; ICEKp12	435	-	0	-	0	-	0	-	0	-	wzi141	unknown (best match = KL25)	?-	None	0.9889	KL25_08_wzy,KL25_09_wfeD,KL25_10,KL25_11_wcuB,KL25_12_wzx
KN_0161A-L	KN_0161A	PRJEB36392	SAMEA111533259	Follow-up	Faecal	2009	MiSeq	1	1	1	1	0	0	0	1	1	0	5428	1035	Klebsiella pneumoniae	strong	179	159411	856446	5696212	no	-	ST17	1	1	6	8	ybt 16; ICEKp12	435	-	0	-	0	-	0	-	0	-	wzi141	KL25	?-	Good	0.994	KL25_08_wzy,KL25_09_wfeD
KN_0164A-F	KN_0164A	PRJEB36392	SAMEA111533260	NICU	Faecal	2009	HiSeq	1	1	1	1	0	0	0	0	0	0	5250	857	Klebsiella pneumoniae	strong	109	197493	797288	5559343	no	-	ST17	1	1	6	8	ybt 16; ICEKp12	435	-	0	-	0	-	0	-	0	-	wzi141	KL25	?-	Good	0.9916	KL25_09_wfeD,KL25_11_wcuB
KN_0164A-L	KN_0164A	PRJEB36392	SAMEA111533261	Follow-up	Faecal	2010	MiSeq	1	1	1	1	0	0	0	0	0	0	5297	904	Klebsiella pneumoniae	strong	133	179261	1017288	5546990	no	-	ST17	1	1	6	8	ybt 16; ICEKp12	435	-	0	-	0	-	0	-	0	-	wzi141	KL25	?-	Good	0.9916	KL25_07_wcaJ,KL25_09_wfeD
KN_0166A-F	KN_0166A	PRJEB36392	SAMEA111533262	NICU	Faecal	2009	HiSeq	1	1	1	1	0	0	0	0	0	0	5181	788	Klebsiella pneumoniae	strong	117	243748	457520	5552174	no	-	ST17	1	1	6	8	ybt 16; ICEKp12	435	-	0	-	0	-	0	-	0	-	wzi141	unknown (best match = KL25)	?-	None	0.9887	KL25_08_wzy,KL25_09_wfeD,KL25_10,KL25_11_wcuB,KL25_12_wzx
KN_0166A-L	KN_0166A	PRJEB36392	SAMEA111533263	Follow-up	Faecal	2009	MiSeq	0	1	1	0	1	1	1	0	0	0	5278	885	Klebsiella pneumoniae	strong	101	215641	1017277	5532496	no	-	ST17	1	1	5	5	ybt 16; ICEKp12 (truncated)	435-1LV	-	0	-	0	-	0	-	0	-	wzi141	unknown (best match = KL25)	?-	None	0.9908	KL25_08_wzy,KL25_09_wfeD
KN_0167A-F	KN_0167A	PRJEB36392	SAMEA111533264	NICU	Faecal	2009	HiSeq	1	1	1	1	0	0	0	0	0	0	5251	858	Klebsiella pneumoniae	strong	116	208514	950264	5552586	no	-	ST17	1	1	6	8	ybt 16; ICEKp12	435	-	0	-	0	-	0	-	0	-	wzi141	unknown (best match = KL25)	?-	Low	0.9911	KL25_09_wfeD,KL25_11_wcuB,KL25_12_wzx
KN_0167A-L	KN_0167A	PRJEB36392	SAMEA111533265	Follow-up	Faecal	2010	MiSeq	1	1	0	0	0	0	0	0	0	0	5221	828	Klebsiella pneumoniae	strong	98	176479	627974	5319420	no	-	ST17	1	1	3	3	ybt 16; ICEKp12	435	-	0	-	0	-	0	-	0	-	-	unknown (best match = KL166)	?-*	None	0.812	KL166_01_galF,KL166_02_cpsACP,KL166_03_wzi,KL166_04_wza,KL166_05_wzb,KL166_06_wzc,KL166_07,KL166_08_wzx,KL166_09_wzy,KL166_10_wcuP,KL166_11_wcuF,KL166_12_wcmY,KL166_13_wcuC,KL166_14_wcaJ,KL166_18_rmlB,KL166_19_rmlA,KL166_20_rmlD,KL166_21_rmlC
KN_0168A-F	KN_0168A	PRJEB36392	SAMEA111533266	NICU	Faecal	2009	HiSeq	1	1	1	1	0	0	0	0	0	0	5246	853	Klebsiella pneumoniae	strong	105	191255	910484	5506550	no	-	ST17	1	0	4	6	ybt 16; ICEKp12	435	-	0	-	0	-	0	-	0	-	wzi141	KL25	?-	Good	0.9912	KL25_09_wfeD,KL25_12_wzx
KN_0168A-L	KN_0168A	PRJEB36392	SAMEA111533267	Follow-up	Faecal	2010	MiSeq	0	1	1	1	0	0	0	0	0	0	5231	838	Klebsiella pneumoniae	strong	135	168399	806678	5483208	no	-	ST17	1	1	5	7	ybt 16; ICEKp12	435	-	0	-	0	-	0	-	0	-	wzi141	unknown (best match = KL25)	?-	None	0.9888	KL25_08_wzy,KL25_09_wfeD,KL25_10,KL25_11_wcuB,KL25_12_wzx
KN_0213A-F	KN_0213A	PRJEB36392	SAMEA111533268	NICU	Faecal	2009	HiSeq	1	1	1	1	0	0	0	0	0	0	5239	846	Klebsiella pneumoniae	strong	117	150937	544467	5547673	no	-	ST17	1	1	6	8	ybt 16; ICEKp12	435	-	0	-	0	-	0	-	0	-	wzi141	unknown (best match = KL25)	?-	None	0.9886	KL25_08_wzy,KL25_09_wfeD,KL25_10,KL25_11_wcuB,KL25_12_wzx
KN_0213A-L	KN_0213A	PRJEB36392	SAMEA111533269	Follow-up	Faecal	2009	MiSeq	1	1	1	1	1	1	1	0	0	0	5404	1011	Klebsiella pneumoniae	strong	146	179378	462567	5655505	no	-	ST17	1	1	6	8	ybt 16; ICEKp12	435	-	0	-	0	-	0	-	0	-	wzi141	unknown (best match = KL25)	?-	Low	0.9912	KL25_09_wfeD,KL25_12_wzx
KN_0215A-F	KN_0215A	PRJEB36392	SAMEA111533270	NICU	Faecal	2009	HiSeq	1	1	1	1	0	0	0	0	0	0	5282	889	Klebsiella pneumoniae	strong	106	208514	771071	5562613	no	-	ST17	1	1	6	8	ybt 16; ICEKp12	435	-	0	-	0	-	0	-	0	-	wzi141	KL25	?-	Good	0.9916	KL25_09_wfeD
KN_0215A-L	KN_0215A	PRJEB36392	SAMEA111533271	Follow-up	Faecal	2009	MiSeq	1	1	1	1	0	0	0	0	0	0	5300	907	Klebsiella pneumoniae	strong	124	159401	858771	5561901	no	-	ST17	1	1	6	8	ybt 16; ICEKp12	435	-	0	-	0	-	0	-	0	-	wzi141	KL25	?-	Good	0.9916	KL25_09_wfeD,KL25_12_wzx
KN_0354A-F	KN_0354A	PRJEB36392	SAMEA111533272	NICU	Faecal	2009	MiSeq	1	1	1	1	0	0	0	0	0	0	5300	907	Klebsiella pneumoniae	strong	124	179712	1017291	5551271	no	-	ST17	1	1	6	8	ybt 16; ICEKp12	435	-	0	-	0	-	0	-	0	-	wzi141	KL25	-	High	0.9916	KL25_09_wfeD
KN_0354A-L	KN_0354A	PRJEB36392	SAMEA111533273	Follow-up	Faecal	2010	MiSeq	1	1	1	1	0	0	0	0	0	0	5283	890	Klebsiella pneumoniae	strong	144	200444	815281	5538920	no	-	ST17	1	1	6	8	ybt 16; ICEKp12	435	-	0	-	0	-	0	-	0	-	wzi141	KL25	?-	Good	0.9916	KL25_09_wfeD,KL25_11_wcuB
KN_0356A-F	KN_0356A	PRJEB36392	SAMEA111533274	NICU	Faecal	2009	HiSeq	1	1	1	1	0	0	0	0	0	0	5292	899	Klebsiella pneumoniae	strong	117	238470	950266	5433447	no	-	ST17	1	0	5	6	ybt 16; ICEKp12	435	-	0	-	0	-	0	-	0	-	wzi141	KL25	-	High	0.9916	KL25_09_wfeD
KN_0356A-L	KN_0356A	PRJEB36392	SAMEA111533275	Follow-up	Faecal	2009	MiSeq	1	1	0	0	0	0	0	0	0	0	5228	835	Klebsiella pneumoniae	strong	98	200444	985386	5480518	no	-	ST17	1	1	3	3	ybt 16; ICEKp12	435	-	0	-	0	-	0	-	0	-	wzi141	KL25	?-	Good	0.991	KL25_07_wcaJ,KL25_09_wfeD
KN_0358A-F	KN_0358A	PRJEB36392	SAMEA111533276	NICU	Faecal	2009	HiSeq	1	1	0	1	0	0	0	0	0	0	5221	828	Klebsiella pneumoniae	strong	107	170224	589745	5538047	no	-	ST17	1	1	4	6	ybt 16; ICEKp12	435	-	0	-	0	-	0	-	0	-	wzi141	unknown (best match = KL25)	?-	None	0.9889	KL25_08_wzy,KL25_09_wfeD,KL25_10,KL25_11_wcuB,KL25_12_wzx
KN_0358A-L	KN_0358A	PRJEB36392	SAMEA111533277	Follow-up	Faecal	2009	MiSeq	1	1	1	1	0	0	0	0	0	0	5297	904	Klebsiella pneumoniae	strong	146	172742	815010	5559824	no	-	ST17	1	1	6	8	ybt 16; ICEKp12 (truncated)	435-1LV	-	0	-	0	-	0	-	0	-	wzi141	KL25	-	High	0.9916	KL25_09_wfeD
KN_121A1-F	KN_121A1	PRJEB36392	SAMEA111533278	NICU	Faecal	2009	HiSeq	1	1	1	1	0	0	0	0	0	0	5295	902	Klebsiella pneumoniae	strong	120	179544	753787	5563330	no	-	ST17	1	1	6	8	ybt 16; ICEKp12	435	-	0	-	0	-	0	-	0	-	wzi141	KL25	?-	Good	0.9916	KL25_09_wfeD,KL25_12_wzx
KN_121A1-L	KN_121A1	PRJEB36392	SAMEA111533279	Follow-up	Faecal	2010	MiSeq	1	1	1	1	0	0	0	0	0	0	5294	901	Klebsiella pneumoniae	strong	152	179541	715915	5559996	no	-	ST17	1	1	6	8	ybt 16; ICEKp12	435	-	0	-	0	-	0	-	0	-	wzi141	KL25	?-	Good	0.9915	KL25_09_wfeD,KL25_11_wcuB
KN_135A1-F	KN_135A1	PRJEB36392	SAMEA111533280	NICU	Faecal	2009	HiSeq	1	1	1	1	0	0	0	0	0	0	5244	851	Klebsiella pneumoniae	strong	111	197493	627870	5459096	no	-	ST17	1	1	6	8	ybt 16; ICEKp12	435	-	0	-	0	-	0	-	0	-	wzi141	unknown (best match = KL25)	?-	None	0.9882	KL25_07_wcaJ,KL25_08_wzy,KL25_09_wfeD,KL25_10,KL25_11_wcuB,KL25_12_wzx
KN_135A1-L	KN_135A11	PRJEB36392	SAMEA111533281	Follow-up	Faecal	2009	MiSeq	1	1	1	1	0	0	0	0	0	0	5298	905	Klebsiella pneumoniae	strong	147	158957	814999	5558566	no	-	ST17	1	1	6	8	ybt 16; ICEKp12	435	-	0	-	0	-	0	-	0	-	wzi141	unknown (best match = KL25)	?-	None	0.9909	KL25_08_wzy,KL25_09_wfeD,KL25_11_wcuB,KL25_12_wzx
KN_135A2-F	KN_135A2	PRJEB36392	SAMEA111533282	NICU	Faecal	2009	HiSeq	1	1	1	1	0	0	0	0	0	0	5233	840	Klebsiella pneumoniae	strong	105	197493	582637	5538780	no	-	ST17	1	1	4	6	ybt 16; ICEKp12	435	-	0	-	0	-	0	-	0	-	wzi141	unknown (best match = KL25)	?-	None	0.9909	KL25_08_wzy,KL25_09_wfeD,KL25_11_wcuB,KL25_12_wzx
KN_135A2-L	KN_135A2	PRJEB36392	SAMEA111533283	Follow-up	Faecal	2009	MiSeq	1	1	1	1	0	0	0	0	0	0	5300	907	Klebsiella pneumoniae	strong	145	179712	457573	5552526	no	-	ST17	1	1	6	8	ybt 16; ICEKp12	435	-	0	-	0	-	0	-	0	-	wzi141	KL25	?-	Good	0.9916	KL25_08_wzy,KL25_09_wfeD
KN_157A1-F	KN_157A1	PRJEB36392	SAMEA111533284	NICU	Faecal	2009	HiSeq	1	0	1	1	0	0	0	0	0	0	5261	868	Klebsiella pneumoniae	strong	108	194261	752607	5437454	no	-	ST17	1	1	6	7	ybt 16; ICEKp12	435	-	0	-	0	-	0	-	0	-	wzi141	KL25	?-	Good	0.9915	KL25_08_wzy,KL25_09_wfeD,KL25_12_wzx
KN_157A1-L	KN_157A1	PRJEB36392	SAMEA111533285	Follow-up	Faecal	2010	MiSeq	1	1	1	1	0	0	0	0	0	0	5299	906	Klebsiella pneumoniae	strong	125	191002	814913	5562016	no	-	ST17	1	1	6	8	ybt 16; ICEKp12	435	-	0	-	0	-	0	-	0	-	wzi141	KL25	-	High	0.9916	KL25_09_wfeD
KN_157A2-F	KN_157A2	PRJEB36392	SAMEA111533286	NICU	Faecal	2009	HiSeq	1	1	1	1	0	0	0	0	0	0	5249	856	Klebsiella pneumoniae	strong	117	208514	467926	5559418	no	-	ST17	1	1	6	8	ybt 16; ICEKp12	435	-	0	-	0	-	0	-	0	-	wzi141	KL25	?-	Good	0.9913	KL25_08_wzy,KL25_09_wfeD,KL25_11_wcuB
KN_157A2-L	KN_157A2	PRJEB36392	SAMEA111533287	Follow-up	Faecal	2010	MiSeq	1	1	1	1	0	0	0	0	0	0	5201	808	Klebsiella pneumoniae	strong	112	182723	636043	5466942	no	-	ST17	1	1	5	7	ybt 16; ICEKp12	435	-	0	-	0	-	0	-	0	-	wzi141	unknown (best match = KL25)	?-	None	0.9889	KL25_08_wzy,KL25_09_wfeD,KL25_10,KL25_11_wcuB,KL25_12_wzx
KN_217A1-F	KN_217A1	PRJEB36392	SAMEA111533288	NICU	Faecal	2009	HiSeq	1	1	1	1	0	0	0	0	0	0	5255	862	Klebsiella pneumoniae	strong	109	274112	912677	5564633	no	-	ST17	1	1	6	8	ybt 16; ICEKp12	435	-	0	-	0	-	0	-	0	-	wzi141	unknown (best match = KL25)	?-	None	0.9914	KL25_08_wzy,KL25_09_wfeD,KL25_11_wcuB,KL25_12_wzx
KN_217A1-L	KN_217A1	PRJEB36392	SAMEA111533289	Follow-up	Faecal	2010	MiSeq	0	1	1	1	0	0	0	0	0	0	5263	870	Klebsiella pneumoniae	strong	123	179545	621796	5505370	no	-	ST17	1	1	5	5	ybt 16; ICEKp12	435	-	0	-	0	-	0	-	0	-	wzi141	KL25	?-	Good	0.9916	KL25_09_wfeD,KL25_11_wcuB
KN_217A2-F	KN_217A2	PRJEB36392	SAMEA111533290	NICU	Faecal	2009	HiSeq	1	1	1	1	0	0	0	0	0	0	5176	783	Klebsiella pneumoniae	strong	114	243748	468029	5559472	no	-	ST17	1	1	6	8	ybt 16; ICEKp12	435	-	0	-	0	-	0	-	0	-	wzi141	KL25	?-	Good	0.9915	KL25_08_wzy,KL25_09_wfeD,KL25_11_wcuB
KN_217A2-L	KN_217A2	PRJEB36392	SAMEA111533291	Follow-up	Faecal	2010	MiSeq	1	1	1	0	0	0	0	0	0	1	5332	939	Klebsiella pneumoniae	strong	127	200444	1017291	5585432	no	-	ST17	1	1	3	3	ybt 16; ICEKp12	435	-	0	-	0	-	0	-	0	-	wzi141	KL25	?-	Good	0.9914	KL25_08_wzy,KL25_09_wfeD,KL25_12_wzx
KN_272A1-F	KN_272A1	PRJEB36392	SAMEA111533292	NICU	Faecal	2009	HiSeq	1	1	1	1	0	0	0	0	0	0	5261	868	Klebsiella pneumoniae	strong	107	192370	1172212	5538607	no	-	ST17	1	1	6	8	ybt 16; ICEKp12	435	-	0	-	0	-	0	-	0	-	wzi141	KL25	?-	Good	0.9915	KL25_08_wzy,KL25_09_wfeD
KN_272A1-L	KN_272A1	PRJEB36392	SAMEA111533293	Follow-up	Faecal	2009	MiSeq	1	1	1	1	0	0	0	0	0	0	5299	906	Klebsiella pneumoniae	strong	155	147987	409633	5548819	no	-	ST17	1	1	6	8	ybt 16; ICEKp12	435	-	0	-	0	-	0	-	0	-	wzi141	KL25	-	High	0.9916	KL25_09_wfeD
KN_272A2-F	KN_272A2	PRJEB36392	SAMEA111533294	NICU	Faecal	2009	HiSeq	1	1	1	1	0	0	0	0	0	0	5239	846	Klebsiella pneumoniae	strong	92	202272	908237	5435477	no	-	ST17	1	1	4	6	ybt 16; ICEKp12	435	-	0	-	0	-	0	-	0	-	wzi141	unknown (best match = KL25)	?-	None	0.9887	KL25_08_wzy,KL25_09_wfeD,KL25_10,KL25_11_wcuB,KL25_12_wzx
KN_272A2-L	KN_272A2	PRJEB36392	SAMEA111533295	Follow-up	Faecal	2009	MiSeq	1	1	0	0	0	0	0	0	0	0	5081	688	Klebsiella pneumoniae	strong	123	191341	920790	5326177	no	-	ST17	0	1	3	3	-	0	-	0	-	0	-	0	-	0	-	wzi141	KL25	-	High	0.9916	KL25_09_wfeD
KP_NORM_BLD_2009_61037	KN_0144A-L	PRJEB27256	SAMEA8948449	BSI	Blood	2009	MiSeq	1	1	0	1	0	0	0	0	0	0	5189	948	Klebsiella pneumoniae	strong	104	197493	1017291	5520840	no	-	ST17	1	0	3	5	ybt 16; ICEKp12	435	-	0	-	0	-	0	-	0	-	wzi141	unknown (best match = KL25)	?-	None	0.9895	KL25_08_wzy,KL25_09_wfeD,KL25_10,KL25_11_wcuB
Kp2177	Kp2177	PRJEB36392	SAMEA8550523	Index	Breast milk	2008	MiSeq + ONT	1	1	1	1	0	0	0	0	0	0	5303	910	Klebsiella pneumoniae	strong	4	5379710	5379710	5647759	no	-	ST17	1	1	6	8	ybt 16; ICEKp12	435	-	0	-	0	-	0	-	0	-	wzi141	KL25	-	High	0.9916	KL25_09_wfeD
[truncated: 62 more columns]

## Sheet: Table S2
Table S2: Global ST17 dataset with BioSample accessions, metadata and genotypes.
Strain information																Kleborate
genome	BioSample	strain name	type downloaded	year collected	date collected	country collected	country ISO3166	world region collected	niche	host species	detailed sample source	sample source	sample type	included in BEAST analysis (n=145)	project	species	species_match	contig_count	N50	largest_contig	total_size	ambiguous_bases	QC_warnings	ST	virulence_score	resistance_score	num_resistance_classes	num_resistance_genes	Yersiniabactin	YbST	Colibactin	CbST	Aerobactin	AbST	Salmochelin	SmST	RmpADC	RmST	rmpA2	wzi	K_locus	K_locus (best match	K_type	K_type (best match	K_locus_problems	K_locus_confidence	K_locus_identity	K_locus_missing_genes	O_locus
2018-01-2124	SAMEA8399290	2018-01-2124	PE fastq	2018	2018-06-18	Norway	NO	Europe_northern	animal	turkey	caecal	intestinal	non-human		KGVI	Klebsiella pneumoniae	strong	62	319290	1525191	5355683	no	-	ST17	1	0	0	0	ybt 10; ICEKp4	401	-	0	-	0	-	0	-	0	-	wzi82	KL23	KL23	K23	K23	none	Very high	0.9994		O1/O2v2
2018-01-2699	SAMEA8399326	2018-01-2699	PE fastq	2018	2018-07-30	Norway	NO	Europe_northern	animal	broiler	caecal	intestinal	non-human		KGVI	Klebsiella pneumoniae	strong	72	427352	887737	5228653	no	-	ST17	0	0	0	0	-	0	-	0	-	0	-	0	-	0	-	wzi82	KL23	KL23	K23	K23	none	Very high	0.9993		O1/O2v2
2018-01-3295	SAMEA8399369	2018-01-3295	PE fastq	2018	2018-09-13	Norway	NO	Europe_northern	animal	turkey	caecal	intestinal	non-human		KGVI	Klebsiella pneumoniae	strong	72	427352	886001	5237517	no	-	ST17	0	0	0	0	-	0	-	0	-	0	-	0	-	0	-	wzi82	KL23	KL23	K23	K23	none	Very high	0.9993		O1/O2v2
2018-01-3545	SAMEA8399381	2018-01-3545	PE fastq	2018	2018-10-03	Norway	NO	Europe_northern	animal	broiler	caecal	intestinal	non-human		KGVI	Klebsiella pneumoniae	strong	51	323862	1525195	5322096	no	-	ST17	1	0	0	0	ybt 10; ICEKp4	401	-	0	-	0	-	0	-	0	-	wzi82	KL23	KL23	K23	K23	none	Very high	0.9994		O1/O2v2
2018-01-778	SAMEA8399476	2018-01-778	PE fastq	2018	2018-03-09	Norway	NO	Europe_northern	animal	turkey	caecal	intestinal	non-human	yes	KGVI	Klebsiella pneumoniae	strong	50	323862	1525191	5322136	no	-	ST17	1	0	0	0	ybt 10; ICEKp4	401	-	0	-	0	-	0	-	0	-	wzi82	KL23	KL23	K23	K23	none	Very high	0.9994		O1/O2v2
ERR025501	SAMEA882069	D-026-I-b-1	PE fastq	2005	-	Viet nam	VN	Asia_SE	human	human	intestinal	intestinal	carriage	yes	Holt	Klebsiella pneumoniae	strong	92	173474	361794	5190149	no	-	ST17	0	1	7	9	-	0	-	0	-	0	-	0	-	0	-	wzi386	KL169	KL169	unknown (KL169)	KL169	?	Good	0.9983		OL104
ERR025555	SAMEA882136	K262N	PE fastq	2005	-	Viet nam	VN	Asia_SE	human	human	respiratory	respiratory	respiratory	yes	Holt	Klebsiella pneumoniae	strong	106	152725	314341	5358162	no	-	ST17	0	0	6	10	-	0	-	0	-	0	-	0	-	0	-	-	unknown (KL170)	KL170	unknown (KL170)	KL170	?-*	None	0.8707	KL170_01_galF,KL170_02_cpsACP,KL170_03_wzi,KL170_04_wza,KL170_05_wzb,KL170_06_wzc,KL170_07_wbaP,KL170_08_wcaA,KL170_09_wcuP,KL170_10_wcuR,KL170_11,KL170_12_wzy,KL170_13_wcqP,KL170_17,KL170_18_gnd	OL104
ERR1008678	SAMEA3357003	INF119	PE fastq	2013	-	Australia	AU	Oceania	human	human	urine	urine	infection	yes	Alfred	Klebsiella pneumoniae	strong	84	438533	1194095	5356283	no	-	ST17	1	0	0	0	ybt 5; ICEKp6	6	-	0	-	0	-	0	-	0	-	wzi82	KL38	KL38	K38	K38	none	Very high	0.9898		O1/O2v2
ERR1008756	SAMEA3357157	INF300	PE fastq	2014	-	Australia	AU	Oceania	human	human	urine	urine	infection	yes	Alfred	Klebsiella pneumoniae	strong	65	508593	1489142	5538060	no	-	ST17	1	1	8	11	ybt 15; ICEKp11	68	-	0	-	0	-	0	-	0	-	wzi141	KL25	KL25	K25	K25	-	High	0.9916	KL25_09_wfeD	O5
ERR1015291	SAMEA3357265	INF359	PE fastq	2014	-	Australia	AU	Oceania	human	human	urine	urine	infection		Alfred	Klebsiella pneumoniae	strong	119	389736	1007633	5606073	no	-	ST17	1	1	8	12	ybt 15; ICEKp11	68	-	0	-	0	-	0	-	0	-	wzi141	KL25	KL25	K25	K25	-	High	0.9916	KL25_09_wfeD	O5
ERR1023673	SAMEA3357378	KSB1_9J	PE fastq	2014	-	Australia	AU	Oceania	human	human	rectal swab	intestinal	carriage	yes	Alfred	Klebsiella pneumoniae	strong	96	438735	742032	5525156	no	-	ST17	1	0	0	0	ybt 15; ICEKp11	232	-	0	-	0	-	0	-	0	-	wzi141	KL25	KL25	K25	K25	-	High	0.9917	KL25_09_wfeD	O5
ERR1204831	SAMEA3499907	EuSCAPE_EE003	PE fastq	2014	-	Estonia	EE	Europe_northern	human	human	urine	urine	infection		NCBI_refseq (EuSCAPE)	Klebsiella pneumoniae	strong	52	336340	638535	5239337	no	-	ST17	1	0	0	0	ybt 14; ICEKp5	140-2LV	-	0	-	0	-	0	-	0	-	wzi141	KL25	KL25	K25	K25	-	High	0.9915	KL25_09_wfeD	O5
ERR1204836	SAMEA3499918	EuSCAPE_EE014	PE fastq	2014	-	Estonia	EE	Europe_northern	human	human	urine	urine	infection		NCBI_refseq (EuSCAPE)	Klebsiella pneumoniae	strong	98	336340	638529	5456160	no	-	ST17	1	0	0	0	ybt 14; ICEKp5	140-2LV	-	0	-	0	-	0	-	0	-	wzi141	KL25	KL25	K25	K25	-	High	0.9915	KL25_09_wfeD	O5
ERR1204839	SAMEA3499922	EuSCAPE_EE018	PE fastq	2014	-	Estonia	EE	Europe_northern	human	human	wound	wound	carriage	yes	NCBI_refseq (EuSCAPE)	Klebsiella pneumoniae	strong	81	359592	899431	5378153	no	-	ST17	1	0	0	0	ybt 14; ICEKp5	140-1LV	-	0	-	0	-	0	-	0	-	wzi141	KL25	KL25	K25	K25	-	High	0.9916	KL25_09_wfeD	O5
ERR1204959	SAMEA3499027	EuSCAPE_CZ031	PE fastq	2014	-	Czech Republic	CZ	Europe_eastern	human	human	lower respiratory tract secretion	respiratory	respiratory	yes	NCBI_refseq (EuSCAPE)	Klebsiella pneumoniae	strong	159	319178	699082	5492597	no	-	ST17	0	1	7	12	-	0	-	0	-	0	-	0	-	0	-	wzi141	KL25	KL25	K25	K25	-	High	0.9916	KL25_09_wfeD	O5
ERR1204974	SAMEA3499891	EuSCAPE_AT019	PE fastq	2013	-	Austria	AT	Europe_western	human	human	urine	urine	infection	yes	NCBI_refseq (EuSCAPE)	Klebsiella pneumoniae	strong	40	856933	1893319	5098114	no	-	ST17	0	0	0	0	-	0	-	0	-	0	-	0	-	0	-	wzi349	KL147	KL147	unknown (KL147)	KL147	none	Very high	0.9998		O1/O2v2
ERR1205000	SAMEA3499908	EuSCAPE_EE004	PE fastq	2014	-	Estonia	EE	Europe_northern	human	human	urine	urine	infection		NCBI_refseq (EuSCAPE)	Klebsiella pneumoniae	strong	89	336340	889883	5443198	no	-	ST17	1	0	0	0	ybt 14; ICEKp5	140-2LV	-	0	-	0	-	0	-	0	-	wzi141	KL25	KL25	K25	K25	?-	Good	0.9915	KL25_07_wcaJ,KL25_09_wfeD	O5
ERR1216959	SAMEA3512040	EuSCAPE_DE013	PE fastq	2014	-	Germany	DE	Europe_western	human	human	urine	urine	infection	yes	NCBI_refseq (EuSCAPE)	Klebsiella pneumoniae	strong	104	310889	557284	5611875	no	-	ST17	1	2	5	6	ybt 15; ICEKp11	230	-	0	-	0	-	0	-	0	-	wzi141	KL25	KL25	K25	K25	-	High	0.9917	KL25_09_wfeD	O5
ERR1216985	SAMEA3512066	EuSCAPE_DE039	PE fastq	2014	-	Germany	DE	Europe_western	human	human	blood	blood	infection	yes	NCBI_refseq (EuSCAPE)	Klebsiella pneumoniae	strong	62	376244	1091267	5272822	no	-	ST17	0	0	0	0	-	0	-	0	-	0	-	0	-	0	-	wzi417	KL151	KL151	unknown (KL151)	KL151	none	Very high	0.9999		O5
ERR1217003	SAMEA3512084	EuSCAPE_DE057	PE fastq	2014	-	Germany	DE	Europe_western	human	human	wound	wound	carriage		NCBI_refseq (EuSCAPE)	Klebsiella pneumoniae	strong	61	427242	1257007	5481367	no	-	ST17	1	0	6	9	ybt 15; ICEKp11	230-1LV	-	0	-	0	-	0	-	0	-	wzi141	KL25	KL25	K25	K25	-	High	0.9916	KL25_09_wfeD	O5
ERR1217149	SAMEA3538522	EuSCAPE_IL065	PE fastq	2014	-	Israel	IL	Asia_western	human	human	urine	urine	infection		NCBI_refseq (EuSCAPE)	Klebsiella pneumoniae	strong	58	398063	1087250	5243632	no	-	ST17	0	0	0	0	-	0	-	0	-	0	-	0	-	0	-	wzi386	KL169	KL169	unknown (KL169)	KL169	?	Good	0.9983		OL104
ERR1217206	SAMEA3538580	EuSCAPE_IT019	PE fastq	2013	-	Italy	IT	Europe_southern	human	human	urine	urine	infection	yes	NCBI_refseq (EuSCAPE)	Klebsiella pneumoniae	strong	73	390856	1313975	5323852	no	-	ST17	0	0	0	0	-	0	-	0	-	0	-	0	-	0	-	wzi113	KL111	KL111	unknown (KL111)	KL111	none	Very high	0.9989		O3b
ERR1217327	SAMEA3515180	EuSCAPE_IT151	PE fastq	2014	-	Italy	IT	Europe_southern	human	human	foreskin swab	foreskin swab	carriage		NCBI_refseq (EuSCAPE)	Klebsiella pneumoniae	strong	54	956123	2102823	5542645	no	-	ST17	1	0	7	10	ybt 15; ICEKp11	230-1LV	-	0	-	0	-	0	-	0	-	wzi141	KL25	KL25	K25	K25	-	High	0.9916	KL25_09_wfeD	O5
ERR1217468	SAMEA3538832	EuSCAPE_IT397	PE fastq	2014	-	Italy	IT	Europe_southern	human	human	urine	urine	infection	yes	NCBI_refseq (EuSCAPE)	Klebsiella pneumoniae	strong	100	331611	1303779	5518953	no	-	ST17	0	0	0	0	-	0	-	0	-	0	-	0	-	0	-	-	KL71	KL71	K71	K71	*	High	0.9361		O1/O2v2
ERR1228220	SAMEA3538741	EuSCAPE_IT358	PE fastq	2014	-	Italy	IT	Europe_southern	human	human	vaginal swab	vaginal swab	carriage	yes	NCBI_refseq (EuSCAPE)	Klebsiella pneumoniae	strong	83	464345	861706	5453234	no	-	ST17	1	0	0	0	ybt 15; ICEKp11	231-1LV	-	0	-	0	-	0	-	0	-	wzi141	KL25	KL25	K25	K25	-	High	0.9917	KL25_09_wfeD	O5
ERR1228404	SAMEA3538978	EuSCAPE_ES106	PE fastq	2014	-	Spain	ES	Europe_southern	human	human	urine	urine	infection	yes	NCBI_refseq (EuSCAPE)	Klebsiella pneumoniae	strong	72	377203	827372	5323730	no	-	ST17	0	0	1	1	-	0	-	0	-	0	-	0	-	0	-	wzi141	KL25	KL25	K25	K25	-	High	0.9916	KL25_09_wfeD	O5
ERR1308091	SAMEA3893430	ERR1308091	PE fastq	1993	-	UK	GB	Europe_northern	animal	pig	brain	brain	non-human	yes	PigBRAIN	Klebsiella pneumoniae	strong	288	28576	122272	5153020	no	-	ST17	0	0	4	7	-	0	-	0	-	0	-	0	-	0	-	wzi130	unknown (KL58)	KL58	unknown (K58)	K58	?-	None	0.9998	KL58_07_wzx,KL58_11_wcqT,KL58_12,KL58_20_manC,KL58_21_manB,KL58_22_ugd	O3b
ERR1334434	SAMEA3649657	EuSCAPE_GR038	PE fastq	2013	-	Greece	GR	Europe_southern	human	human	lower respiratory tract secretion	respiratory	respiratory	yes	NCBI_refseq (EuSCAPE)	Klebsiella pneumoniae	strong	81	272990	602665	5351385	no	-	ST17	0	0	0	0	-	0	-	0	-	0	-	0	-	0	-	wzi82	KL38	KL38	K38	K38	none	Very high	0.9898		O1/O2v2
ERR1334508	SAMEA3649846	EuSCAPE_PT030	PE fastq	2014	-	Portugal	PT	Europe_southern	human	human	urine	urine	infection		NCBI_refseq (EuSCAPE)	Klebsiella pneumoniae	strong	139	343308	955878	5743088	no	-	ST17	1	0	8	14	ybt 15; ICEKp11	231	-	0	-	0	-	0	-	0	-	wzi141	KL25	KL25	K25	K25	-	High	0.9917	KL25_09_wfeD	O5
ERR1334669	SAMEA3649840	EuSCAPE_PT023	PE fastq	2014	-	Portugal	PT	Europe_southern	human	human	lower respiratory tract secretion	respiratory	respiratory		NCBI_refseq (EuSCAPE)	Klebsiella pneumoniae	strong	132	378483	917865	5748745	no	-	ST17	1	1	9	15	ybt 15; ICEKp11	231	-	0	-	0	-	0	-	0	-	wzi141	KL25	KL25	K25	K25	-	High	0.9917	KL25_09_wfeD	O5
ERR1334684	SAMEA3649856	EuSCAPE_PT042	PE fastq	2014	-	Portugal	PT	Europe_southern	human	human	urine	urine	infection	yes	NCBI_refseq (EuSCAPE)	Klebsiella pneumoniae	strong	143	299797	484068	5744402	no	-	ST17	1	1	9	15	ybt 15; ICEKp11	231	-	0	-	0	-	0	-	0	-	wzi141	KL25	KL25	K25	K25	-	High	0.9917	KL25_09_wfeD	O5
ERR1334706	SAMEA3649879	EuSCAPE_PT065	PE fastq	2014	-	Portugal	PT	Europe_southern	human	human	urine	urine	infection		NCBI_refseq (EuSCAPE)	Klebsiella pneumoniae	strong	121	338932	703524	5647465	no	-	ST17	1	0	0	0	ybt 15; ICEKp11	231	-	0	-	0	-	0	-	0	-	wzi141	KL25	KL25	K25	K25	-	High	0.9916	KL25_09_wfeD	O5
ERR1334709	SAMEA3649882	EuSCAPE_PT068	PE fastq	2014	-	Portugal	PT	Europe_southern	human	human	urine	urine	infection		NCBI_refseq (EuSCAPE)	Klebsiella pneumoniae	strong	150	378650	917967	5761079	no	-	ST17	1	1	9	19	ybt 15; ICEKp11	231	-	0	-	0	-	0	-	0	-	wzi141	KL25	KL25	K25	K25	-	High	0.9917	KL25_09_wfeD	O5
ERR1375031	SAMEA3673079	EuSCAPE_UK115	PE fastq	2013	-	UK	GB	Europe_northern	human	human	blood	blood	infection	yes	NCBI_refseq (EuSCAPE)	Klebsiella pneumoniae	strong	161	204712	1280927	5558662	no	-	ST17	0	1	6	10	-	0	-	0	-	0	-	0	-	0	-	wzi360	KL122	KL122	unknown (KL122)	KL122	none	Very high	0.9997		O1/O2v2
ERR1415458	SAMEA3673100	EuSCAPE_UK136	PE fastq	2014	-	UK	GB	Europe_northern	human	human	blood	blood	infection	yes	NCBI_refseq (EuSCAPE)	Klebsiella pneumoniae	strong	35	372250	727941	5201844	no	-	ST17	0	0	0	0	-	0	-	0	-	0	-	0	-	0	-	wzi130	KL58	KL58	K58	K58	none	Very high	0.9997		O3b
ERR1415744	SAMEA3721125	EuSCAPE_HR094	PE fastq	2014	-	Croatia	HR	Europe_southern	human	human	urine	urine	infection	yes	NCBI_refseq (EuSCAPE)	Klebsiella pneumoniae	strong	203	204011	442746	5475864	no	-	ST17	0	0	4	5	-	0	-	0	-	0	-	0	-	0	-	wzi173	unknown (KL155)	KL155	unknown (KL155)	KL155	?-	None	0.9623	KL155_18_rmlB,KL155_19_rmlA,KL155_20_rmlD,KL155_21_rmlC	unknown (OL101)
ERR1541387	SAMEA3729658	EuSCAPE_TR129	PE fastq	2014	-	Turkey	TR	Asia_western	human	human	urine	urine	infection	yes	NCBI_refseq (EuSCAPE)	Klebsiella pneumoniae	strong	89	368960	864731	5256848	no	-	ST17	0	0	4	4	-	0	-	0	-	0	-	0	-	0	-	wzi173	unknown (KL155)	KL155	unknown (KL155)	KL155	?-	None	0.9626	KL155_18_rmlB,KL155_19_rmlA,KL155_20_rmlD,KL155_21_rmlC	unknown (OL101)
ERR1541407	SAMEA3729697	EuSCAPE_TR156	PE fastq	2013	-	Turkey	TR	Asia_western	human	human	lower respiratory tract secretion	respiratory	respiratory	yes	NCBI_refseq (EuSCAPE)	Klebsiella pneumoniae	strong	190	292747	1391352	5733023	no	-	ST17	0	2	7	12	-	0	-	0	-	0	-	0	-	0	-	wzi162	KL122	KL122	unknown (KL122)	KL122	none	Very high	0.9998		O1/O2v2
ERR1541409	SAMEA3729700	EuSCAPE_TR158	PE fastq	2014	-	Turkey	TR	Asia_western	human	human	urine	urine	infection		NCBI_refseq (EuSCAPE)	Klebsiella pneumoniae	strong	200	273228	1391352	5736364	no	-	ST17	0	2	7	12	-	0	-	0	-	0	-	0	-	0	-	wzi162	KL122	KL122	unknown (KL122)	KL122	none	Very high	0.9998		O1/O2v2
ERR1541437	SAMEA3729759	EuSCAPE_TR190	PE fastq	2013	-	Turkey	TR	Asia_western	human	human	urine	urine	infection	yes	NCBI_refseq (EuSCAPE)	Klebsiella pneumoniae	strong	54	792523	2102823	5525026	no	-	ST17	1	0	5	6	ybt 15; ICEKp11	230-2LV	-	0	-	0	-	0	-	0	-	wzi141	KL25	KL25	K25	K25	-	High	0.9916	KL25_09_wfeD	O5
ERR1541438	SAMEA3729760	EuSCAPE_TR191	PE fastq	2014	-	Turkey	TR	Asia_western	human	human	lower respiratory tract secretion	respiratory	respiratory		NCBI_refseq (EuSCAPE)	Klebsiella pneumoniae	strong	104	359542	776243	5432387	no	-	ST17	1	0	0	0	ybt 15; ICEKp11	231	-	0	-	0	-	0	-	0	-	wzi141	KL25	KL25	K25	K25	-	High	0.9917	KL25_09_wfeD	O5
ERR1541440	SAMEA3729765	EuSCAPE_TR193	PE fastq	2013	-	Turkey	TR	Asia_western	human	human	lower respiratory tract secretion	respiratory	respiratory	yes	NCBI_refseq (EuSCAPE)	Klebsiella pneumoniae	strong	102	341558	776243	5431493	no	-	ST17	1	0	0	0	ybt 15; ICEKp11	231	-	0	-	0	-	0	-	0	-	wzi141	KL25	KL25	K25	K25	-	High	0.9917	KL25_09_wfeD	O5
ERR1541499	SAMEA3729860	EuSCAPE_TR261	PE fastq	2013	-	Turkey	TR	Asia_western	human	human	lower respiratory tract secretion	respiratory	respiratory	yes	NCBI_refseq (EuSCAPE)	Klebsiella pneumoniae	strong	85	359592	843362	5422019	no	-	ST17	1	0	1	1	ybt 15; ICEKp11	231	-	0	-	0	-	0	-	0	-	wzi141	KL25	KL25	K25	K25	-	High	0.9917	KL25_09_wfeD	O5
ERR2303453	SAMEA104590293	KPN240	PE fastq	2014	2014-03-05	Cambodia	KH	Asia_SE	human	human	blood	blood	infection	yes	Wyres_Asia_Klebs	Klebsiella pneumoniae	strong	142	294696	1064181	5546448	no	-	ST17	0	1	9	10	-	0	-	0	-	0	-	0	-	0	-	wzi141	KL25	KL25	K25	K25	?-	Good	0.9915	KL25_08_wzy,KL25_09_wfeD,KL25_11_wcuB	O5
ERR257630	SAMEA1713015	unknown	PE fastq	2006	-	UK	GB	Europe_northern	human	human	blood	blood	infection	yes	Ellington	Klebsiella pneumoniae	strong	86	273055	1103043	5310012	no	-	ST17	0	0	0	0	-	0	-	0	-	0	-	0	-	0	-	wzi82	KL23	KL23	K23	K23	none	Very high	0.9995		O1/O2v2
ERR276951	SAMEA1904991	31	PE fastq	2011	-	UK	GB	Europe_northern	human	human	blood	blood	infection	yes	Stoesser_2013	Klebsiella pneumoniae	strong	140	179712	656486	5544484	no	-	ST17	1	1	6	7	ybt 16; ICEKp12	277	-	0	-	0	-	0	-	0	-	wzi141	KL25	KL25	K25	K25	-	High	0.9916	KL25_09_wfeD	O5
ERR276981	SAMEA1905148	61	PE fastq	2011	-	UK	GB	Europe_northern	human	human	blood	blood	infection	yes	Stoesser_2013	Klebsiella pneumoniae	strong	106	294808	502008	5420546	no	-	ST17	1	0	0	0	ybt 15; ICEKp11	231	-	0	-	0	-	0	-	0	-	wzi141	KL25	KL25	K25	K25	-	High	0.9917	KL25_09_wfeD	O5
ERR2835043	SAMEA4968477	SB1067	PE fastq	2002	-	Netherlands	NL	Europe_western	human	human	faecal	intestinal	carriage	yes	NCBI_refseq	Klebsiella pneumoniae	strong	123	269706	473349	5427705	no	-	ST17	0	0	0	0	-	0	-	0	-	0	-	0	-	0	-	wzi186	KL2	KL2	K2	K2	none	Very high	0.9872		O1/O2v2
ERR2854181	SAMEA104208299	V29	PE fastq	2016	-	China	CN	Asia_eastern	human	human	blood	blood	infection	yes	Wyres_Asia_Klebs	Klebsiella pneumoniae	strong	65	376988	887996	5418457	no	-	ST17	0	0	0	0	-	0	-	0	-	0	-	0	-	0	-	wzi82	KL23	KL23	K23	K23	none	Very high	0.9995		O1/O2v2
ERR2854191	SAMEA104208307	COMRU-KPN-BC-2014-9	PE fastq	2014	-	Cambodia	KH	Asia_SE	human	human	blood	blood	infection	yes	Wyres_Asia_Klebs	Klebsiella pneumoniae	strong	116	378487	1340828	5394191	no	-	ST17	0	1	8	9	-	0	-	0	-	0	-	0	-	0	-	-	KL122	KL122	unknown (KL122)	KL122	none	Very high	0.9997		O1/O2v2
ERR2854203	SAMEA104208319	COMRU-KPN-BC-2014-21	PE fastq	2014	-	Cambodia	KH	Asia_SE	human	human	blood	blood	infection		Wyres_Asia_Klebs	Klebsiella pneumoniae	strong	64	376019	1207529	5530810	no	-	ST17	1	0	6	8	ybt unknown	0	-	0	-	0	-	0	-	0	-	wzi141	KL25	KL25	K25	K25	-	High	0.9917	KL25_09_wfeD	O5
ERR314420	SAMEA2053798	unknown	PE fastq	2011	-	UK	GB	Europe_northern	human	human	blood	blood	infection	yes	Ellington	Klebsiella pneumoniae	strong	71	322986	508743	5151624	no	-	ST17	0	0	0	0	-	0	-	0	-	0	-	0	-	0	-	wzi130	KL58	KL58	K58	K58	none	Very high	0.9997		O3b
ERR315111	SAMEA2052926	9776_6#9	PE fastq	2008	-	Kenya	KE	Africa_sub_saharan	human	human	blood	blood	infection	yes	Henson	Klebsiella pneumoniae	strong	242	204667	870665	5496215	no	-	ST17	0	1	7	9	-	0	-	0	-	0	-	0	-	0	-	wzi141	KL25	KL25	K25	K25	-	High	0.9917	KL25_09_wfeD	O5
ERR315116	SAMEA2051474	9776_6#14	PE fastq	2009	-	Kenya	KE	Africa_sub_saharan	human	human	blood	blood	infection	yes	Henson	Klebsiella pneumoniae	strong	207	185192	538576	5462721	no	-	ST17	0	0	5	7	-	0	-	0	-	0	-	0	-	0	-	wzi173	KL155	KL155	unknown (KL155)	KL155	?-+	Good	0.9626	KL155_18_rmlB,KL155_19_rmlA,KL155_21_rmlC	OL101
ERR315131	SAMEA2051569	9776_6#29	PE fastq	2009	-	Kenya	KE	Africa_sub_saharan	human	human	blood	blood	infection		Henson	Klebsiella pneumoniae	strong	136	179712	606283	5551614	no	-	ST17	1	1	7	10	ybt 16; ICEKp12	277	-	0	-	0	-	0	-	0	-	wzi141	KL25	KL25	K25	K25	-	High	0.9916	KL25_09_wfeD	O5
ERR315132	SAMEA2053002	9776_6#30	PE fastq	2009	-	Kenya	KE	Africa_sub_saharan	human	human	blood	blood	infection		Henson	Klebsiella pneumoniae	strong	135	179712	777599	5546753	no	-	ST17	1	1	7	10	ybt 16; ICEKp12	277	-	0	-	0	-	0	-	0	-	wzi141	KL25	KL25	K25	K25	-	High	0.9916	KL25_09_wfeD	O5
ERR315135	SAMEA2053003	9776_6#33	PE fastq	2009	-	Kenya	KE	Africa_sub_saharan	human	human	blood	blood	infection	yes	Henson	Klebsiella pneumoniae	strong	145	171008	325558	5472864	no	-	ST17	1	1	7	10	ybt 16; ICEKp12	277	-	0	-	0	-	0	-	0	-	wzi141	KL25	KL25	K25	K25	-	High	0.9916	KL25_09_wfeD	O5
ERR315137	SAMEA2051571	9776_6#35	PE fastq	2009	-	Kenya	KE	Africa_sub_saharan	human	human	blood	blood	infection		Henson	Klebsiella pneumoniae	strong	148	172296	416069	5511529	no	-	ST17	1	1	7	10	ybt 16; ICEKp12	277	-	0	-	0	-	0	-	0	-	wzi141	KL25	KL25	K25	K25	-	High	0.9916	KL25_09_wfeD	O5
ERR315163	SAMEA2050912	9776_6#61	PE fastq	2010	-	Kenya	KE	Africa_sub_saharan	human	human	blood	blood	infection	yes	Henson	Klebsiella pneumoniae	strong	62	377330	721761	5068345	no	-	ST17	0	0	0	0	-	0	-	0	-	0	-	0	-	0	-	wzi50	KL15	KL15	K15	K15	none	Very high	0.9979		O4
ERR315185	SAMEA2051587	9776_6#83	PE fastq	2011	-	Kenya	KE	Africa_sub_saharan	human	human	blood	blood	infection	yes	Henson	Klebsiella pneumoniae	strong	110	304016	937952	5351996	no	-	ST17	0	1	7	10	-	0	-	0	-	0	-	0	-	0	-	wzi173	unknown (KL155)	KL155	unknown (KL155)	KL155	?-	None	0.9625	KL155_18_rmlB,KL155_19_rmlA,KL155_20_rmlD,KL155_21_rmlC	unknown (OL101)
ERR315187	SAMEA1972983	9776_6#85	PE fastq	2011	-	Kenya	KE	Africa_sub_saharan	human	human	blood	blood	infection	yes	Henson	Klebsiella pneumoniae	strong	115	194528	649608	5350238	no	-	ST17	0	1	7	10	-	0	-	0	-	0	-	0	-	0	-	wzi173	unknown (KL155)	KL155	unknown (KL155)	KL155	?-+	None	0.9623	KL155_18_rmlB,KL155_19_rmlA,KL155_20_rmlD,KL155_21_rmlC	unknown (OL101)
ERR315188	SAMEA2051588	9776_6#86	PE fastq	2011	-	Kenya	KE	Africa_sub_saharan	human	human	blood	blood	infection		Henson	Klebsiella pneumoniae	strong	115	302976	649506	5347494	no	-	ST17	0	1	7	10	-	0	-	0	-	0	-	0	-	0	-	wzi173	unknown (KL155)	KL155	unknown (KL155)	KL155	?-	None	0.9623	KL155_18_rmlB,KL155_19_rmlA,KL155_20_rmlD,KL155_21_rmlC	unknown (OL101)
ERR315189	SAMEA2053019	9776_6#87	PE fastq	2011	-	Kenya	KE	Africa_sub_saharan	human	human	blood	blood	infection		Henson	Klebsiella pneumoniae	strong	117	194600	649608	5342481	no	-	ST17	0	1	7	10	-	0	-	0	-	0	-	0	-	0	-	wzi173	unknown (KL155)	KL155	unknown (KL155)	KL155	?-+	None	0.9626	KL155_18_rmlB,KL155_19_rmlA,KL155_20_rmlD,KL155_21_rmlC	unknown (OL101)
ERR315191	SAMEA2051589	9776_6#89	PE fastq	2011	-	Kenya	KE	Africa_sub_saharan	human	human	blood	blood	infection		Henson	Klebsiella pneumoniae	strong	116	208812	937952	5346675	no	-	ST17	0	1	7	10	-	0	-	0	-	0	-	0	-	0	-	wzi173	unknown (KL155)	KL155	unknown (KL155)	KL155	?-	None	0.9625	KL155_18_rmlB,KL155_19_rmlA,KL155_20_rmlD,KL155_21_rmlC	unknown (OL101)
ERR315192	SAMEA2053020	9776_6#90	PE fastq	2011	-	Kenya	KE	Africa_sub_saharan	human	human	blood	blood	infection		Henson	Klebsiella pneumoniae	strong	127	177707	649506	5341114	no	-	ST17	0	1	7	10	-	0	-	0	-	0	-	0	-	0	-	wzi173	unknown (KL155)	KL155	unknown (KL155)	KL155	?-+	None	0.9625	KL155_18_rmlB,KL155_19_rmlA,KL155_20_rmlD,KL155_21_rmlC	unknown (OL101)
ERR315193	SAMEA2051029	9776_6#91	PE fastq	2011	-	Kenya	KE	Africa_sub_saharan	human	human	blood	blood	infection		Henson	Klebsiella pneumoniae	strong	120	194600	937777	5347882	no	-	ST17	0	1	7	10	-	0	-	0	-	0	-	0	-	0	-	wzi173	unknown (KL155)	KL155	unknown (KL155)	KL155	?-	None	0.9624	KL155_18_rmlB,KL155_19_rmlA,KL155_20_rmlD,KL155_21_rmlC	unknown (OL101)
ERR315194	SAMEA2051590	9776_6#92	PE fastq	2011	-	Kenya	KE	Africa_sub_saharan	human	human	blood	blood	infection		Henson	Klebsiella pneumoniae	strong	108	208812	937952	5344100	no	-	ST17	0	1	7	10	-	0	-	0	-	0	-	0	-	0	-	wzi173	unknown (KL155)	KL155	unknown (KL155)	KL155	?-+	None	0.9626	KL155_18_rmlB,KL155_19_rmlA,KL155_20_rmlD,KL155_21_rmlC	unknown (OL101)
ERR315196	SAMEA1971266	9776_6#94	PE fastq	2011	-	Kenya	KE	Africa_sub_saharan	human	human	blood	blood	infection		Henson	Klebsiella pneumoniae	strong	109	329327	937850	5348764	no	-	ST17	0	1	7	10	-	0	-	0	-	0	-	0	-	0	-	wzi173	unknown (KL155)	KL155	unknown (KL155)	KL155	?-	None	0.9625	KL155_18_rmlB,KL155_19_rmlA,KL155_20_rmlD,KL155_21_rmlC	unknown (OL101)
ERR315197	SAMEA2051591	9776_6#95	PE fastq	2011	-	Kenya	KE	Africa_sub_saharan	human	human	blood	blood	infection		Henson	Klebsiella pneumoniae	strong	117	195895	649506	5342237	no	-	ST17	0	1	7	10	-	0	-	0	-	0	-	0	-	0	-	wzi173	unknown (KL155)	KL155	unknown (KL155)	KL155	?-+	None	0.9625	KL155_18_rmlB,KL155_19_rmlA,KL155_20_rmlD,KL155_21_rmlC	unknown (OL101)
ERR3162528	SAMEA5232461	1306	PE fastq	2013	-	Nepal	NP	Asia_southern	human	human	blood	blood	infection	yes	Wyres_Asia_Klebs	Klebsiella pneumoniae	strong	53	1014347	1947672	5271795	no	-	ST17	0	0	0	0	-	0	-	0	-	0	-	0	-	0	-	wzi82	KL23	KL23	K23	K23	none	Very high	0.9994		O1/O2v2
ERR3162640	SAMEA5232489	CM3425	PE fastq	2015	-	Viet nam	VN	Asia_SE	human	human	blood	blood	infection	yes	Wyres_Asia_Klebs	Klebsiella pneumoniae	strong	120	215003	432840	5547313	no	-	ST17	1	1	9	13	ybt unknown	0	-	0	-	0	-	0	-	0	-	wzi141	KL25	KL25	K25	K25	?-	Good	0.9916	KL25_08_wzy,KL25_09_wfeD,KL25_12_wzx	O5
ERR3164781	SAMEA104414979	Kpngiani7132635	PE fastq	2016	-	Italy	IT	Europe_southern	human	human	blood or CSF	blood or CSF	infection	yes	NCBI_refseq	Klebsiella pneumoniae	strong	119	390857	1885577	5579721	no	-	ST17	0	2	2	2	-	0	-	0	-	0	-	0	-	0	-	wzi113	KL111	KL111	unknown (KL111)	KL111	none	Very high	0.9989		O3b
ERR319540	SAMEA2053851	9870_4#43	PE fastq	2004	-	Kenya	KE	Africa_sub_saharan	human	human	blood	blood	infection	yes	Henson	Klebsiella pneumoniae	strong	83	176132	404447	5148787	no	-	ST17	0	0	0	0	-	0	-	0	-	0	-	0	-	0	-	wzi360	KL122	KL122	unknown (KL122)	KL122	none	Very high	0.9998		O1/O2v2
ERR323219	SAMEA2072706	10026_1#50	PE fastq	2011	-	Kenya	KE	Africa_sub_saharan	human	human	blood	blood	infection		Henson	Klebsiella pneumoniae	strong	96	329327	937952	5353588	no	-	ST17	0	1	7	10	-	0	-	0	-	0	-	0	-	0	-	wzi173	unknown (KL155)	KL155	unknown (KL155)	KL155	?-	None	0.9626	KL155_18_rmlB,KL155_19_rmlA,KL155_20_rmlD,KL155_21_rmlC	unknown (OL101)
ERR323220	SAMEA2072666	10026_1#51	PE fastq	2011	-	Kenya	KE	Africa_sub_saharan	human	human	cerebrospinal fluid	cerebrospinal fluid	infection		Henson	Klebsiella pneumoniae	strong	89	368959	1147290	5354193	no	-	ST17	0	1	7	10	-	0	-	0	-	0	-	0	-	0	-	wzi173	unknown (KL155)	KL155	unknown (KL155)	KL155	?-	None	0.9626	KL155_18_rmlB,KL155_19_rmlA,KL155_20_rmlD,KL155_21_rmlC	unknown (OL101)
ERR323221	SAMEA2072461	10026_1#52	PE fastq	2011	-	Kenya	KE	Africa_sub_saharan	human	human	cerebrospinal fluid	cerebrospinal fluid	infection		Henson	Klebsiella pneumoniae	strong	96	368959	1147188	5353243	no	-	ST17	0	1	7	10	-	0	-	0	-	0	-	0	-	0	-	wzi173	unknown (KL155)	KL155	unknown (KL155)	KL155	?-	None	0.9626	KL155_18_rmlB,KL155_19_rmlA,KL155_20_rmlD,KL155_21_rmlC	unknown (OL101)
ERR323222	SAMEA2072707	10026_1#53	PE fastq	2011	-	Kenya	KE	Africa_sub_saharan	human	human	blood	blood	infection		Henson	Klebsiella pneumoniae	strong	94	329327	938127	5349622	no	-	ST17	0	1	7	10	-	0	-	0	-	0	-	0	-	0	-	wzi173	unknown (KL155)	KL155	unknown (KL155)	KL155	?-	None	0.9625	KL155_18_rmlB,KL155_19_rmlA,KL155_20_rmlD,KL155_21_rmlC	unknown (OL101)
ERR323224	SAMEA2072668	10026_1#55	PE fastq	2011	-	Kenya	KE	Africa_sub_saharan	human	human	blood	blood	infection		Henson	Klebsiella pneumoniae	strong	97	329327	937952	5352821	no	-	ST17	0	1	7	10	-	0	-	0	-	0	-	0	-	0	-	wzi173	unknown (KL155)	KL155	unknown (KL155)	KL155	?-	None	0.9626	KL155_18_rmlB,KL155_19_rmlA,KL155_20_rmlD,KL155_21_rmlC	unknown (OL101)
ERR3415969	SAMEA5753452	SB5421	PE fastq	2016	-	Madagascar	MG	Africa_sub_saharan	human	human	faecal	intestinal	carriage	yes	Huynh	Klebsiella pneumoniae	strong	75	309890	790884	5426640	no	-	ST17	0	1	7	7	-	0	-	0	-	0	-	0	-	0	-	wzi202	unknown (KL127)	KL127	unknown (KL127)	KL127	?-	None	0.978	KL127_08_wctK,KL127_09_wzy,KL127_10,KL127_15_rmlB	OL101
ERR3416048	SAMEA5753400	SB5513	PE fastq	2016	-	Madagascar	MG	Africa_sub_saharan	human	human	faecal	intestinal	carriage	yes	Huynh	Klebsiella pneumoniae	strong	104	330076	723404	5233091	no	-	ST17	0	0	5	5	-	0	-	0	-	0	-	0	-	0	-	wzi360	unknown (KL5)	KL5	unknown (K5)	K5	?-+*	None	0.8081	KL5_05_wzb,KL5_06_wzc,KL5_07,KL5_08_wzx,KL5_09,KL5_10,KL5_11,KL5_12,KL5_13,KL5_14,KL5_15_wcaJ	O1/O2v2
ERR3416087	SAMEA5753453	SB5558	PE fastq	2016	-	Madagascar	MG	Africa_sub_saharan	human	human	faecal	intestinal	carriage		Huynh	Klebsiella pneumoniae	strong	75	281292	631125	5190482	no	-	ST17	0	1	8	7	-	0	-	0	-	0	-	0	-	0	-	wzi202	unknown (KL107)	unknown	unknown (KL107)	unknown	?-+	None	0.859	KL107_05_wzb,KL107_06_wzc,KL107_07_wbaP,KL107_08,KL107_09,KL107_10,KL107_12	OL101
ERR3416187	SAMEA5753651	SB5660	PE fastq	2016	-	Cambodia	KH	Asia_SE	human	human	faecal	intestinal	carriage	yes	Huynh	Klebsiella pneumoniae	strong	41	368746	932450	5054633	no	-	ST17	0	0	0	0	-	0	-	0	-	0	-	0	-	0	-	wzi82	unknown (KL50)	KL50	unknown (K50)	K50	-+*	None	0.9212	KL50_05_wbaZ,KL50_06_wbaP,KL50_07_wcuU,KL50_08_wcuH,KL50_09_wzx,KL50_10	O1/O2v2
ERR3416190	SAMEA5753445	SB5663	PE fastq	2016	-	Cambodia	KH	Asia_SE	human	human	faecal	intestinal	carriage	yes	Huynh	Klebsiella pneumoniae	strong	96	368554	950800	5657910	no	-	ST17	1	1	7	7	ybt 2; ICEKp1	323-1LV	-	0	-	0	iro 3 (truncated)	7	rmp 3; ICEKp1 (incomplete)	32-1LV	-	wzi82	unknown (KL23)	KL23	unknown (K23)	K23	?-	Low	0.9994	KL23_09_wckU,KL23_10_wzy	O1/O2v2
ERR3416229	SAMEA5753460	SB5705	PE fastq	2016	-	Cambodia	KH	Asia_SE	human	human	faecal	intestinal	carriage	yes	Huynh	Klebsiella pneumoniae	strong	57	388960	933663	5309306	no	-	ST17	0	1	5	9	-	0	-	0	-	0	-	0	-	0	-	wzi202	unknown (KL107)	unknown	unknown (KL107)	unknown	?-+	None	0.8149	KL107_05_wzb,KL107_06_wzc,KL107_07_wbaP,KL107_08,KL107_09,KL107_10,KL107_11_gnd,KL107_12,KL107_13,KL107_14,KL107_15,KL107_16_ugd	unknown (OL101)
ERR3416257	SAMEA5753706	SB5736	PE fastq	2016	-	Senegal	SN	Africa_sub_saharan	human	human	faecal	intestinal	carriage	yes	Huynh	Klebsiella pneumoniae	strong	92	368948	834216	5482331	no	-	ST17	1	0	0	0	ybt 4; plasmid	463-1LV	-	0	-	0	-	0	-	0	-	wzi19	unknown (KL107)	unknown	unknown (KL107)	unknown	?-+	None	0.8829	KL107_05_wzb,KL107_06_wzc,KL107_07_wbaP,KL107_08,KL107_09,KL107_10	O1/O2v2
ERR3416264	SAMEA5753709	SB5749	PE fastq	2016	-	Senegal	SN	Africa_sub_saharan	human	human	faecal	intestinal	carriage	yes	Huynh	Klebsiella pneumoniae	strong	129	170485	727728	5340214	no	-	ST17	0	0	0	0	-	0	-	0	-	0	-	0	-	0	-	wzi360	unknown (KL107)	unknown	unknown (KL107)	unknown	?-+*	None	0.8445	KL107_05_wzb,KL107_06_wzc,KL107_07_wbaP,KL107_08,KL107_09,KL107_10,KL107_11_gnd,KL107_12,KL107_13,KL107_14,KL107_15	unknown (O1/O2v2)
ERR3416268	SAMEA5753713	SB5753	PE fastq	2016	-	Senegal	SN	Africa_sub_saharan	human	human	faecal	intestinal	carriage	yes	Huynh	Klebsiella pneumoniae	strong	66	354277	711380	5201830	no	-	ST17	0	0	0	0	-	0	-	0	-	0	-	0	-	0	-	wzi386	unknown (KL50)	KL50	unknown (K50)	K50	?-+*	None	0.7921	KL50_02_cpsACP,KL50_05_wbaZ,KL50_06_wbaP,KL50_07_wcuU,KL50_08_wcuH,KL50_09_wzx	OL104
ERR3440364	SAMEA5751089	SPARK_16_C1	PE fastq	2017	2017-07-09	Italy	IT	Europe_southern	human	human	Rectal	intestinal	carriage		SpARK 2021	Klebsiella pneumoniae	strong	52	391051	920083	5223766	no	-	ST17	0	0	0	0	-	0	-	0	-	0	-	0	-	0	-	wzi82	KL38	KL38	K38	K38	none	Very high	0.9898		O1/O2v2
ERR3440367	SAMEA5751092	SPARK_18_C1	PE fastq	2017	2017-07-03	Italy	IT	Europe_southern	human	human	Rectal	intestinal	carriage	yes	SpARK 2021	Klebsiella pneumoniae	strong	158	369015	935668	5501828	no	-	ST17	0	0	1	2	-	0	-	0	-	0	-	0	-	0	-	wzi396	KL174	KL174	unknown (KL174)	KL174	*	Very high	0.9945		O1/O2v2
ERR3440427	SAMEA5751154	SPARK_69_C1	PE fastq	2017	2017-07-10	Italy	IT	Europe_southern	human	human	Rectal	intestinal	carriage	yes	SpARK 2021	Klebsiella pneumoniae	strong	52	391051	920083	5223282	no	-	ST17	0	0	0	0	-	0	-	0	-	0	-	0	-	0	-	wzi82	KL38	KL38	K38	K38	none	Very high	0.9898		O1/O2v2
ERR3448864	SAMEA5751157	SPARK_71_C1	PE fastq	2017	2017-07-10	Italy	IT	Europe_southern	human	human	Rectal	intestinal	carriage		SpARK 2021	Klebsiella pneumoniae	strong	47	902456	928901	5206396	no	-	ST17	0	0	0	0	-	0	-	0	-	0	-	0	-	0	-	wzi82	KL38	KL38	K38	K38	none	Very high	0.9898		O1/O2v2
ERR3448866	SAMEA5751159	SPARK_73_C1	PE fastq	2017	2017-07-10	Italy	IT	Europe_southern	human	human	Faeces	intestinal	carriage		SpARK 2021	Klebsiella pneumoniae	strong	46	928901	1823877	5205713	no	-	ST17	0	0	0	0	-	0	-	0	-	0	-	0	-	0	-	wzi82	KL38	KL38	K38	K38	none	Very high	0.9898		O1/O2v2
ERR3448880	SAMEA5751173	SPARK_85_C1	PE fastq	2017	2017-07-26	Italy	IT	Europe_southern	human	human	Urine	urine	infection		SpARK 2021	Klebsiella pneumoniae	strong	142	359396	764165	5565196	no	-	ST17	1	0	0	0	ybt 15; ICEKp11	231	-	0	-	0	-	0	-	0	-	wzi141	KL25	KL25	K25	K25	-	High	0.9917	KL25_09_wfeD	O5
ERR3448909	SAMEA5751203	SPARK_108_C1	PE fastq	2017	2017-07-26	Italy	IT	Europe_southern	environment	environment	Ditch water	water	non-human	yes	SpARK 2021	Klebsiella pneumoniae	strong	62	547482	1331630	5357735	no	-	ST17	0	0	0	0	-	0	-	0	-	0	-	0	-	0	-	wzi113	KL111	KL111	unknown (KL111)	KL111	none	Very high	0.9988		O3b
ERR3448910	SAMEA5751204	SPARK_108_C2	PE fastq	2017	2017-07-26	Italy	IT	Europe_southern	environment	environment	Ditch water	water	non-human		SpARK 2021	Klebsiella pneumoniae	strong	65	547482	1331630	5362658	no	-	ST17	0	0	0	0	-	0	-	0	-	0	-	0	-	0	-	wzi113	KL111	KL111	unknown (KL111)	KL111	none	Very high	0.9988		O3b
ERR3448920	SAMEA5751214	SPARK_113_C1	PE fastq	2017	2017-07-31	Italy	IT	Europe_southern	human	human	Faeces	intestinal	carriage		SpARK 2021	Klebsiella pneumoniae	strong	47	902456	928901	5219675	no	-	ST17	0	0	0	0	-	0	-	0	-	0	-	0	-	0	-	wzi82	KL38	KL38	K38	K38	none	Very high	0.9898		O1/O2v2
ERR3448922	SAMEA5751216	SPARK_115_C1	PE fastq	2017	2017-07-31	Italy	IT	Europe_southern	human	human	Faeces	intestinal	carriage	yes	SpARK 2021	Klebsiella pneumoniae	strong	151	307987	690228	5574929	no	-	ST17	1	0	0	0	ybt 15; ICEKp11	231	-	0	-	0	-	0	-	0	-	wzi141	KL25	KL25	K25	K25	-	High	0.9917	KL25_09_wfeD	O5
ERR3448951	SAMEA5751261	SPARK_140_C1	PE fastq	2017	2017-08-02	Italy	IT	Europe_southern	human	human	Urine	urine	infection		SpARK 2021	Klebsiella pneumoniae	strong	74	378650	957955	5418639	no	-	ST17	1	0	0	0	ybt 15; ICEKp11	231-2LV	-	0	-	0	-	0	-	0	-	wzi141	KL25	KL25	K25	K25	?-	Good	0.9917	KL25_07_wcaJ,KL25_09_wfeD	O5
ERR3449000	SAMEA5751301	SPARK_186_C1	PE fastq	2017	2017-08-17	Italy	IT	Europe_southern	human	human	Rectal	intestinal	carriage	yes	SpARK 2021	Klebsiella pneumoniae	strong	53	406200	1297180	5343166	no	-	ST17	0	0	0	0	-	0	-	0	-	0	-	0	-	0	-	wzi200	KL25	KL25	K25	K25	-	High	0.9916	KL25_09_wfeD	O5
ERR3449043	SAMEA5751345	SPARK_222_C1	PE fastq	2017	2017-08-09	Italy	IT	Europe_southern	environment	environment	River	water	non-human	yes	SpARK 2021	Klebsiella pneumoniae	strong	93	377208	1260113	5404501	no	-	ST17	0	0	0	0	-	0	-	0	-	0	-	0	-	0	-	wzi360	KL122	KL122	unknown (KL122)	KL122	none	Very high	0.9998		O1/O2v2
ERR3449138	SAMEA5751564	SPARK_487_C1	PE fastq	2017	2017-09-20	Italy	IT	Europe_southern	human	human	Urine	urine	infection	yes	SpARK 2021	Klebsiella pneumoniae	strong	81	336516	620722	5358345	no	-	ST17	1	0	0	0	ybt 26; ICEKp18	160-5LV	-	0	-	0	-	0	-	0	-	wzi141	KL25	KL25	K25	K25	-	High	0.9916	KL25_09_wfeD	O5
ERR3449167	SAMEA5751595	SPARK_510_C1	PE fastq	2017	2017-10-02	Italy	IT	Europe_southern	human	human	Rectal	intestinal	carriage	yes	SpARK 2021	Klebsiella pneumoniae	strong	31	1036386	1931226	5160764	no	-	ST17	0	0	0	0	-	0	-	0	-	0	-	0	-	0	-	wzi82	KL23	KL23	K23	K23	none	Very high	0.9995		O1/O2v2
ERR3449225	SAMEA5751660	SPARK_550_C1	PE fastq	2017	2017-10-02	Italy	IT	Europe_southern	human	human	Urine	urine	infection		SpARK 2021	Klebsiella pneumoniae	strong	68	582259	1157568	5395460	no	-	ST17	0	0	0	0	-	0	-	0	-	0	-	0	-	0	-	wzi113	KL111	KL111	unknown (KL111)	KL111	none	Very high	0.9989		O3b
ERR3449278	SAMEA5751714	SPARK_585_C1	PE fastq	2017	2017-10-13	Italy	IT	Europe_southern	human	human	Urine	urine	infection	yes	SpARK 2021	Klebsiella pneumoniae	strong	63	377041	1246356	5308997	no	-	ST17	0	0	0	0	-	0	-	0	-	0	-	0	-	0	-	wzi360	KL122	KL122	unknown (KL122)	KL122	none	Very high	0.9998		O1/O2v2
ERR3449361	SAMEA4781041	SPARK_650_C1	PE fastq	2017	2017-10-20	Italy	IT	Europe_southern	animal	Cow	Rectal swab	intestinal	non-human	yes	SpARK 2021	Klebsiella pneumoniae	strong	65	437843	962962	5356846	no	-	ST17	0	0	0	0	-	0	-	0	-	0	-	0	-	0	-	wzi82	KL23	KL23	K23	K23	none	Very high	0.9994		O1/O2v2
ERR3449429	SAMEA5751757	SPARK_708_C1	PE fastq	2017	2017-11-05	Italy	IT	Europe_southern	human	human	Urine	urine	infection		SpARK 2021	Klebsiella pneumoniae	strong	69	582259	1157568	5392085	no	-	ST17	0	0	0	0	-	0	-	0	-	0	-	0	-	0	-	wzi113	KL111	KL111	unknown (KL111)	KL111	none	Very high	0.9989		O3b
ERR3449517	SAMEA5751864	SPARK_784_C1	PE fastq	2017	2017-11-16	Italy	IT	Europe_southern	human	human	Faeces	intestinal	carriage		SpARK 2021	Klebsiella pneumoniae	strong	105	341247	918881	5360535	no	-	ST17	0	0	0	0	-	0	-	0	-	0	-	0	-	0	-	wzi130	KL58	KL58	K58	K58	none	Very high	0.9999		O3b
ERR3449522	SAMEA5751869	SPARK_788_C1	PE fastq	2017	2017-11-23	Italy	IT	Europe_southern	human	human	Faeces	intestinal	carriage	yes	SpARK 2021	Klebsiella pneumoniae	strong	60	377037	1336441	5449547	no	-	ST17	0	0	0	0	-	0	-	0	-	0	-	0	-	0	-	wzi200	KL25	KL25	K25	K25	-	High	0.9916	KL25_09_wfeD	O5
ERR3449569	SAMEA5751917	SPARK_833_C1	PE fastq	2017	2017-11-26	Italy	IT	Europe_southern	human	human	Urine	urine	infection	yes	SpARK 2021	Klebsiella pneumoniae	strong	52	1020108	1892367	5373950	no	-	ST17	0	0	0	0	-	0	-	0	-	0	-	0	-	0	-	wzi360	KL122	KL122	unknown (KL122)	KL122	none	Very high	0.9998		O1/O2v2
ERR3469780	SAMEA5751374	SPARK_243_C1	PE fastq	2017	2017-09-01	Italy	IT	Europe_southern	animal	Cow	faecal	intestinal	non-human	yes	SpARK 2021	Klebsiella pneumoniae	strong	77	359430	927100	5377304	no	-	ST17	0	0	3	3	-	0	-	0	-	0	-	0	-	0	-	wzi141	KL25	KL25	K25	K25	-	High	0.9916	KL25_09_wfeD	O5
ERR3469838	SAMEA5751439	SPARK_285_C1	PE fastq	2017	2017-09-01	Italy	IT	Europe_southern	human	human	Rectal	intestinal	carriage		SpARK 2021	Klebsiella pneumoniae	strong	72	390857	1157568	5398938	no	-	ST17	0	0	0	0	-	0	-	0	-	0	-	0	-	0	-	wzi113	KL111	KL111	unknown (KL111)	KL111	none	Very high	0.9989		O3b
ERR3469840	SAMEA5751441	SPARK_287_C1	PE fastq	2017	2017-09-04	Italy	IT	Europe_southern	human	human	Intestinal	intestinal	carriage	yes	SpARK 2021	Klebsiella pneumoniae	strong	134	440914	1321424	5547187	no	-	ST17	1	0	0	0	ybt 15; ICEKp11	231	-	0	-	0	-	0	-	0	-	wzi141	KL25	KL25	K25	K25	-	High	0.9917	KL25_09_wfeD	O5
ERR3479904	SAMEA4781571	SPARK_1279_C1	PE fastq	2018	2018-02-19	Italy	IT	Europe_southern	human	human	Faeces	intestinal	carriage		SpARK 2021	Klebsiella pneumoniae	strong	158	502009	1402599	5588844	no	-	ST17	1	0	0	0	ybt 15; ICEKp11	231	-	0	-	0	-	0	-	0	-	wzi141	KL25	KL25	K25	K25	-	High	0.9917	KL25_09_wfeD	O5
ERR3479905	SAMEA4781572	SPARK_1280_C1	PE fastq	2018	2018-02-21	Italy	IT	Europe_southern	human	human	Faeces	intestinal	carriage	yes	SpARK 2021	Klebsiella pneumoniae	strong	166	502009	1402424	5588307	no	-	ST17	1	0	0	0	ybt 15; ICEKp11	231	-	0	-	0	-	0	-	0	-	wzi141	KL25	KL25	K25	K25	-	High	0.9917	KL25_09_wfeD	O5
ERR3479910	SAMEA4781578	SPARK_1283_C1	PE fastq	2018	2018-02-19	Italy	IT	Europe_southern	human	human	Faeces	intestinal	carriage		SpARK 2021	Klebsiella pneumoniae	strong	238	427351	1402419	5625808	no	-	ST17	1	0	0	0	ybt 15; ICEKp11	231	-	0	-	0	-	0	-	0	-	wzi141	KL25	KL25	K25	K25	-	High	0.9917	KL25_09_wfeD	O5
ERR3479976	SAMEA4781645	SPARK_1336_C1	PE fastq	2018	2018-02-22	Italy	IT	Europe_southern	human	human	Faeces	intestinal	carriage		SpARK 2021	Klebsiella pneumoniae	strong	160	355175	1047074	5590968	no	-	ST17	1	0	0	0	ybt 15; ICEKp11	231	-	0	-	0	-	0	-	0	-	wzi141	KL25	KL25	K25	K25	-	High	0.9917	KL25_09_wfeD	O5
ERR3479978	SAMEA4781647	SPARK_1337_C1	PE fastq	2018	2018-02-22	Italy	IT	Europe_southern	human	human	Faeces	intestinal	carriage		SpARK 2021	Klebsiella pneumoniae	strong	159	502009	1402424	5590322	no	-	ST17	1	0	0	0	ybt 15; ICEKp11	231	-	0	-	0	-	0	-	0	-	wzi141	KL25	KL25	K25	K25	-	High	0.9917	KL25_09_wfeD	O5
ERR3479979	SAMEA4781648	SPARK_1338_C1	PE fastq	2018	2018-02-24	Italy	IT	Europe_southern	human	human	Faeces	intestinal	carriage		SpARK 2021	Klebsiella pneumoniae	strong	160	502009	1402599	5591148	no	-	ST17	1	0	0	0	ybt 15; ICEKp11	231	-	0	-	0	-	0	-	0	-	wzi141	KL25	KL25	K25	K25	-	High	0.9917	KL25_09_wfeD	O5
ERR3479980	SAMEA4781649	SPARK_1338_C2	PE fastq	2018	2018-02-24	Italy	IT	Europe_southern	human	human	Faeces	intestinal	carriage		SpARK 2021	Klebsiella pneumoniae	strong	238	347997	1013086	5649364	no	-	ST17	1	0	0	0	ybt 15; ICEKp11	231	-	0	-	0	-	0	-	0	-	wzi141	KL25	KL25	K25	K25	-	High	0.9917	KL25_09_wfeD	O5
ERR3479983	SAMEA4781652	SPARK_1341_C1	PE fastq	2018	2018-02-24	Italy	IT	Europe_southern	human	human	Faeces	intestinal	carriage		SpARK 2021	Klebsiella pneumoniae	strong	118	502009	1402599	5540953	no	-	ST17	1	0	0	0	ybt 15; ICEKp11	231	-	0	-	0	-	0	-	0	-	wzi141	KL25	KL25	K25	K25	-	High	0.9917	KL25_09_wfeD	O5
ERR3479984	SAMEA4781653	SPARK_1342_C1	PE fastq	2018	2018-02-22	Italy	IT	Europe_southern	human	human	Faeces	intestinal	carriage		SpARK 2021	Klebsiella pneumoniae	strong	142	502009	1402599	5562366	no	-	ST17	1	0	0	0	ybt 15; ICEKp11	231	-	0	-	0	-	0	-	0	-	wzi141	KL25	KL25	K25	K25	-	High	0.9917	KL25_09_wfeD	O5
ERR3480064	SAMEA4781656	SPARK_1344_C1	PE fastq	2018	2018-02-23	Italy	IT	Europe_southern	human	human	Faeces	intestinal	carriage		SpARK 2021	Klebsiella pneumoniae	strong	161	359228	1013086	5596554	no	-	ST17	1	0	0	0	ybt 15; ICEKp11	231	-	0	-	0	-	0	-	0	-	wzi141	KL25	KL25	K25	K25	-	High	0.9917	KL25_09_wfeD	O5
ERR3480065	SAMEA4781657	SPARK_1344_C2	PE fastq	2018	2018-02-23	Italy	IT	Europe_southern	human	human	Faeces	intestinal	carriage		SpARK 2021	Klebsiella pneumoniae	strong	129	502009	1402599	5529557	no	-	ST17	1	0	0	0	ybt 15; ICEKp11	231	-	0	-	0	-	0	-	0	-	wzi141	KL25	KL25	K25	K25	-	High	0.9917	KL25_09_wfeD	O5
ERR3480067	SAMEA4781659	SPARK_1346_C1	PE fastq	2018	2018-02-23	Italy	IT	Europe_southern	human	human	Faeces	intestinal	carriage		SpARK 2021	Klebsiella pneumoniae	strong	234	359396	1013086	5632825	no	-	ST17	1	0	0	0	ybt 15; ICEKp11	231	-	0	-	0	-	0	-	0	-	wzi141	KL25	KL25	K25	K25	-	High	0.9917	KL25_09_wfeD	O5
ERR3480359	SAMEA4781281	SPARK_1035_C1	PE fastq	2018	2018-01-15	Italy	IT	Europe_southern	human	human	Faeces	intestinal	carriage		SpARK 2021	Klebsiella pneumoniae	strong	155	502009	1402599	5591395	no	-	ST17	1	0	0	0	ybt 15; ICEKp11	231	-	0	-	0	-	0	-	0	-	wzi141	KL25	KL25	K25	K25	-	High	0.9917	KL25_09_wfeD	O5
ERR3480368	SAMEA4781290	SPARK_1043_C1	PE fastq	2018	2018-01-13	Italy	IT	Europe_southern	human	human	Faeces	intestinal	carriage		SpARK 2021	Klebsiella pneumoniae	strong	160	502009	1402606	5590185	no	-	ST17	1	0	0	0	ybt 15; ICEKp11	231	-	0	-	0	-	0	-	0	-	wzi141	KL25	KL25	K25	K25	-	High	0.9917	KL25_09_wfeD	O5
ERR3480428	SAMEA4781437	SPARK_1168_C1	PE fastq	2018	2018-02-02	Italy	IT	Europe_southern	human	human	Faeces	intestinal	carriage	yes	SpARK 2021	Klebsiella pneumoniae	strong	96	377041	933896	5267672	no	-	ST17	0	0	3	3	-	0	-	0	-	0	-	0	-	0	-	wzi306	KL55	KL55	K55	K55	?*	Good	0.9567		O1/O2v2
ERR3480431	SAMEA4781440	SPARK_1170_C1	PE fastq	2018	2018-02-02	Italy	IT	Europe_southern	human	human	Rectal	intestinal	carriage		SpARK 2021	Klebsiella pneumoniae	strong	157	502009	1402599	5590870	no	-	ST17	1	0	0	0	ybt 15; ICEKp11	231	-	0	-	0	-	0	-	0	-	wzi141	KL25	KL25	K25	K25	-	High	0.9917	KL25_09_wfeD	O5
ERR3480555	SAMEA4781314	SPARK_1064_C1	PE fastq	2018	2018-01-18	Italy	IT	Europe_southern	human	human	Faeces	intestinal	carriage		SpARK 2021	Klebsiella pneumoniae	strong	145	502009	1402599	5571650	no	-	ST17	1	0	0	0	ybt 15; ICEKp11	231	-	0	-	0	-	0	-	0	-	wzi141	KL25	KL25	K25	K25	-	High	0.9917	KL25_09_wfeD	O5
ERR3844692	SAMEA5049796	SPARK_2593_C1	PE fastq	2018	2018-06-03	Italy	IT	Europe_southern	human	human	Faeces	intestinal	carriage		SpARK 2021	Klebsiella pneumoniae	strong	78	427351	1606186	5313222	no	-	ST17	0	0	0	0	-	0	-	0	-	0	-	0	-	0	-	wzi281	KL38	KL38	K38	K38	none	Very high	0.9965		O3b
ERR3844694	SAMEA5049807	SPARK_2604_C1	PE fastq	2018	2018-06-03	Italy	IT	Europe_southern	human	human	Rectal	intestinal	carriage		SpARK 2021	Klebsiella pneumoniae	strong	126	346311	1606187	5488355	no	-	ST17	0	0	0	0	-	0	-	0	-	0	-	0	-	0	-	wzi281	KL38	KL38	K38	K38	none	Very high	0.9965		O3b
ERR3844749	SAMEA5048949	SPARK_1912_C1	PE fastq	2018	2018-04-16	Italy	IT	Europe_southern	animal	Pig	Rectal	intestinal	non-human		SpARK 2021	Klebsiella pneumoniae	strong	83	377041	1333325	5422775	no	-	ST17	0	0	1	1	-	0	-	0	-	0	-	0	-	0	-	wzi360	KL122	KL122	unknown (KL122)	KL122	none	Very high	0.9998		O1/O2v2
ERR3844764	SAMEA5048981	SPARK_1942_C1	PE fastq	2018	2018-04-18	Italy	IT	Europe_southern	human	human	Faeces	intestinal	carriage	yes	SpARK 2021	Klebsiella pneumoniae	strong	35	978501	1908237	5126045	no	-	ST17	0	0	0	0	-	0	-	0	-	0	-	0	-	0	-	wzi349	KL147	KL147	unknown (KL147)	KL147	none	Very high	0.9999		O1/O2v2
ERR3931980	SAMEA5050104	SPARK_2833_C1	PE fastq	2018	2018-08-20	Italy	IT	Europe_southern	environment	environment	Ditch water	water	non-human	yes	SpARK 2021	Klebsiella pneumoniae	strong	31	998564	1927176	5111282	no	-	ST17	0	0	0	0	-	0	-	0	-	0	-	0	-	0	-	wzi82	KL23	KL23	K23	K23	none	Very high	0.9994		O1/O2v2
ERR3967766	SAMEA5049805	SPARK_2602_C1	PE fastq	2018	2018-05-31	Italy	IT	Europe_southern	human	human	Rectal	intestinal	carriage	yes	SpARK 2021	Klebsiella pneumoniae	strong	81	427351	1606186	5312075	no	-	ST17	0	0	0	0	-	0	-	0	-	0	-	0	-	0	-	wzi281	KL38	KL38	K38	K38	none	Very high	0.9965		O3b
ERR3967781	SAMEA5049676	SPARK_2488_C1	PE fastq	2018	2018-05-23	Italy	IT	Europe_southern	human	human	Urine	urine	infection		SpARK 2021	Klebsiella pneumoniae	strong	73	359060	844052	5380079	no	-	ST17	1	0	0	0	ybt 15; ICEKp11	231	-	0	-	0	-	0	-	0	-	wzi141	KL25	KL25	K25	K25	?-+	Good	0.9918	KL25_03_wzi,KL25_09_wfeD	O5
ERR3967813	SAMEA5049694	SPARK_2506_C1	PE fastq	2018	2018-05-24	Italy	IT	Europe_southern	human	human	Rectal	intestinal	carriage		SpARK 2021	Klebsiella pneumoniae	strong	144	427350	1007640	5597825	no	-	ST17	0	2	2	2	-	0	-	0	-	0	-	0	-	0	-	wzi141	KL25	KL25	K25	K25	-	High	0.9917	KL25_09_wfeD	O5
ERR4022857	SAMEA5049127	SPARK_2066_C1	PE fastq	2018	2018-05-02	Italy	IT	Europe_southern	human	human	Rectal	intestinal	carriage	yes	SpARK 2021	Klebsiella pneumoniae	strong	34	978218	1881680	5107342	no	-	ST17	0	0	0	0	-	0	-	0	-	0	-	0	-	0	-	wzi82	KL23	KL23	K23	K23	none	Very high	0.9995		O1/O2v2
ERR4022918	SAMEA5049202	SPARK_2120_C1	PE fastq	2018	2018-05-08	Italy	IT	Europe_southern	environment	environment	Ditch water	water	non-human	yes	SpARK 2021	Klebsiella pneumoniae	strong	132	427350	951320	5420343	no	-	ST17	0	0	0	0	-	0	-	0	-	0	-	0	-	0	-	wzi141	KL25	KL25	K25	K25	-	High	0.9917	KL25_09_wfeD	O5
ERR4022921	SAMEA5049204	SPARK_2121_C1	PE fastq	2018	2018-05-08	Italy	IT	Europe_southern	environment	environment	Rice field water	water	non-human		SpARK 2021	Klebsiella pneumoniae	strong	141	427350	951501	5420187	no	-	ST17	0	0	0	0	-	0	-	0	-	0	-	0	-	0	-	wzi141	KL25	KL25	K25	K25	-	High	0.9917	KL25_09_wfeD	O5
ERR4022979	SAMEA5049912	SPARK_2693_C1	PE fastq	2018	2018-08-04	Italy	IT	Europe_southern	animal	Dog	faecal	intestinal	non-human	yes	SpARK 2021	Klebsiella pneumoniae	strong	62	377296	865882	5178507	no	-	ST17	0	0	0	0	-	0	-	0	-	0	-	0	-	0	-	wzi82	KL23	KL23	K23	K23	none	Very high	0.9995		O1/O2v2
ERR4367483	SAMEA7077154	9PK	PE fastq	2018	-	Thailand	TH	Asia_SE	animal	Pig	faecal	intestinal	non-human		Leangapichart 2021	Klebsiella pneumoniae	strong	34	461345	1463745	5108649	no	-	ST17	0	0	0	0	-	0	-	0	-	0	-	0	-	0	-	wzi82	KL23	KL23	K23	K23	none	Very high	0.9994		O1/O2v2
ERR4367571	SAMEA7077242	44PK	PE fastq	2018	-	Thailand	TH	Asia_SE	animal	Pig	faecal	intestinal	non-human	yes	Leangapichart 2021	Klebsiella pneumoniae	strong	51	425669	1331068	5374549	no	-	ST17	0	0	0	0	-	0	-	0	-	0	-	0	-	0	-	wzi82	KL23	KL23	K23	K23	none	Very high	0.9995		O1/O2v2
ERR4367616	SAMEA7077287	78CK	PE fastq	2018	-	Thailand	TH	Asia_SE	human	human	faecal	intestinal	carriage		Leangapichart 2021	Klebsiella pneumoniae	strong	54	327452	714578	5171529	no	-	ST17	0	0	0	0	-	0	-	0	-	0	-	0	-	0	-	wzi130	KL58	KL58	K58	K58	none	Very high	0.9998		O3b
ERR4367650	SAMEA7077321	90CM2	PE fastq	2018	-	Thailand	TH	Asia_SE	human	human	faecal	intestinal	carriage	yes	Leangapichart 2021	Klebsiella pneumoniae	strong	104	377036	922736	5833769	no	-	ST17	4	1	7	10	ybt 15; ICEKp11	231	-	0	iuc 3 (truncated)	43	-	0	-	0	-	wzi141	KL25	KL25	K25	K25	-	High	0.9916	KL25_09_wfeD	O5
ERR4367690	SAMEA7077361	120PM2	PE fastq	2018	-	Thailand	TH	Asia_SE	animal	Pig	faecal	intestinal	non-human		Leangapichart 2021	Klebsiella pneumoniae	strong	105	367781	1396934	5456739	no	-	ST17	0	1	8	10	-	0	-	0	-	0	-	0	-	0	-	wzi360	KL122	KL122	unknown (KL122)	KL122	none	Very high	0.9997		O1/O2v2
ERR4374797	SAMEA4801597	SPARK_40_C1	PE fastq	2017	2017-07-06	Italy	IT	Europe_southern	human	human	Sputum	respiratory	respiratory		SpARK 2021	Klebsiella pneumoniae	strong	52	902456	928901	5224473	no	-	ST17	0	0	0	0	-	0	-	0	-	0	-	0	-	0	-	wzi82	KL38	KL38	K38	K38	none	Very high	0.9898		O1/O2v2
ERR486343	SAMEA2273596	k820	PE fastq	2004	-	UK	GB	Europe_northern	human	human	blood	blood	infection	yes	NCBI_refseq	Klebsiella pneumoniae	strong	64	359535	852882	5326189	no	-	ST17	1	0	1	2	ybt 14; ICEKp5	135-3LV	-	0	-	0	-	0	-	0	-	wzi141	KL25	KL25	K25	K25	-	High	0.9915	KL25_09_wfeD	O5
ERR486424	SAMEA2273816	k2336	PE fastq	2010	-	UK	GB	Europe_northern	human	human	blood	blood	infection	yes	NCBI_refseq	Klebsiella pneumoniae	strong	108	225521	402404	5312131	no	-	ST17	0	0	3	3	-	0	-	0	-	0	-	0	-	0	-	wzi141	KL25	KL25	K25	K25	?-	Good	0.9916	KL25_09_wfeD	O5
ERR486427	SAMEA2273819	k2364	PE fastq	2010	-	UK	GB	Europe_northern	human	human	blood	blood	infection		NCBI_refseq	Klebsiella pneumoniae	strong	147	215649	607954	5579426	no	-	ST17	1	0	0	0	ybt 15; ICEKp11	231	-	0	-	0	-	0	-	0	-	wzi141	KL25	KL25	K25	K25	-	High	0.9917	KL25_09_wfeD	O5
ERR926437	SAMEA3281531	522B	PE fastq	1996	-	Malawi	MW	Africa_sub_saharan	human	human	Blood	blood	infection	yes	Malawi	Klebsiella pneumoniae	strong	121	263452	593698	5755560	no	-	ST17	3	0	6	8	-	0	-	0	iuc 1	1-1LV	-	0	-	0	rmpA2_8-60%	wzi360	KL122	KL122	unknown (KL122)	KL122	none	Very high	0.9998		O1/O2v2
KGMAR-2016-1241	SAMN13382586	KGMAR-2016-1241	PE fastq	2016	2016-08-01	Norway	NO	Europe_northern	marine	Pecten maximus	bivalve	bivalve	non-human	yes	KGMAR	Klebsiella pneumoniae	strong	60	449643	975384	5216045	no	-	ST17	0	0	0	0	-	0	-	0	-	0	-	0	-	0	-	wzi113	KL111	KL111	unknown (KL111)	KL111	?	Good	0.9989		O3b
KGMAR-2016-637	SAMN13382568	KGMAR-2016-637	PE fastq	2016	2016-04-18	Norway	NO	Europe_northern	marine	Mytilus edulis	bivalve	bivalve	non-human	yes	KGMAR	Klebsiella pneumoniae	strong	155	292373	739027	5695175	no	-	ST17	1	0	0	0	ybt 15; ICEKp11	231	-	0	-	0	-	0	-	0	-	wzi141	KL25	KL25	K25	K25	-	High	0.9916	KL25_09_wfeD	O5
KGVET-2019-01-2018	SAMEA111533191	KGVET-2019-01-2018	PE fastq	2019	2019-05-24	Norway	NO	Europe_northern	animal	dog	faecal	intestinal	non-human		KGVI	Klebsiella pneumoniae	strong	73	293467	1391421	5349395	no	-	ST17	0	0	0	0	-	0	-	0	-	0	-	0	-	0	-	wzi113	KL111	KL111	unknown (KL111)	KL111	none	Very high	0.9988		O3b
KGVET-2020-01-155	SAMEA111533186	KGVET-2020-01-155	PE fastq	2020	2020-01-17	Norway	NO	Europe_northern	animal	broiler	caecal	intestinal	non-human		KGVI	Klebsiella pneumoniae	strong	72	427351	887738	5264341	no	-	ST17	0	0	0	0	-	0	-	0	-	0	-	0	-	0	-	wzi82	KL23	KL23	K23	K23	none	Very high	0.9993		O1/O2v2
KGVET-2020-01-1941	SAMEA111533187	KGVET-2020-01-1941	PE fastq	2020	2020-05-05	Norway	NO	Europe_northern	animal	broiler	caecal	intestinal	non-human	yes	KGVI	Klebsiella pneumoniae	strong	74	427352	887742	5230061	no	-	ST17	0	0	0	0	-	0	-	0	-	0	-	0	-	0	-	wzi82	KL23	KL23	K23	K23	none	Very high	0.9993		O1/O2v2
KGVET-2020-01-2003-1	SAMEA111533188	KGVET-2020-01-2003-1	PE fastq	2020	2020-05-11	Norway	NO	Europe_northern	animal	turkey	caecal	intestinal	non-human		KGVI	Klebsiella pneumoniae	strong	52	427352	887762	5103380	no	-	ST17	0	0	0	0	-	0	-	0	-	0	-	0	-	0	-	wzi82	KL23	KL23	K23	K23	none	Very high	0.9993		O1/O2v2
KGVET-2020-01-2989-3	SAMEA111533189	KGVET-2020-01-2989-3	PE fastq	2020	2020-08-03	Norway	NO	Europe_northern	animal	turkey	caecal	intestinal	non-human		KGVI	Klebsiella pneumoniae	strong	85	404447	793674	5455963	no	-	ST17	0	0	0	0	-	0	-	0	-	0	-	0	-	0	-	wzi82	KL23	KL23	K23	K23	none	Very high	0.9993		O1/O2v2
KGVET-2020-01-2993	SAMEA111533190	KGVET-2020-01-2993	PE fastq	2020	2020-08-04	Norway	NO	Europe_northern	animal	broiler	caecal	intestinal	non-human		KGVI	Klebsiella pneumoniae	strong	76	427351	887745	5229332	no	-	ST17	0	0	0	0	-	0	-	0	-	0	-	0	-	0	-	wzi82	KL23	KL23	K23	K23	none	Very high	0.9993		O1/O2v2
KGVETS-2019-01-2219	SAMN28626264	KGVETS-2019-01-2219	PE fastq	2019	2019-06-11	Norway	NO	Europe_northern	animal	pig	caecal	intestinal	non-human		KGVI	Klebsiella pneumoniae	strong	41	377207	890616	5244699	no	-	ST17	1	0	0	0	ybt 10; ICEKp4	401	-	0	-	0	-	0	-	0	-	wzi82	KL23	KL23	K23	K23	none	Very high	0.9994		O1/O2v2
KN_0056A-L	SAMEA111533207	KN_0056A-L	PE fastq	2009	-	Norway	NO	Europe_northern	human	human	faecal	intestinal	carriage		KpNICU	Klebsiella pneumoniae	strong	131	179712	986496	5563077	no	-	ST17	1	1	6	8	ybt 16; ICEKp12	435	-	0	-	0	-	0	-	0	-	wzi141	KL25	KL25	K25	K25	?-	Good	0.9914	KL25_08_wzy,KL25_09_wfeD,KL25_11_wcuB	O5
KN_0057A-L	SAMEA111533209	KN_0057A-L	PE fastq	2009	-	Norway	NO	Europe_northern	human	human	faecal	intestinal	carriage		KpNICU	Klebsiella pneumoniae	strong	142	172746	454933	5650266	no	-	ST17	1	1	6	8	ybt 16; ICEKp12	435	-	0	-	0	-	0	-	0	-	wzi141	KL25	KL25	K25	K25	?-	Good	0.9916	KL25_06_wzc,KL25_09_wfeD	O5
KN_0059A-L	SAMEA111533211	KN_0059A-L	PE fastq	2009	-	Norway	NO	Europe_northern	human	human	faecal	intestinal	carriage		KpNICU	Klebsiella pneumoniae	strong	131	191287	973369	5466049	no	-	ST17	1	1	4	5	ybt 16; ICEKp12	435	-	0	-	0	-	0	-	0	-	wzi141	KL25	KL25	K25	K25	?-	Good	0.9916	KL25_09_wfeD	O5
KN_0068A-L	SAMEA111533213	KN_0068A-L	PE fastq	2010	-	Norway	NO	Europe_northern	human	human	faecal	intestinal	carriage		KpNICU	Klebsiella pneumoniae	strong	95	202256	627708	5358142	no	-	ST17	1	0	6	4	ybt 16; ICEKp12	435	-	0	-	0	-	0	-	0	-	wzi141	unknown (KL25)	KL25	unknown (K25)	K25	?-	None	0.9907	KL25_07_wcaJ,KL25_08_wzy,KL25_09_wfeD,KL25_11_wcuB	O5
KN_0074A-L	SAMEA111533215	KN_0074A-L	PE fastq	2009	-	Norway	NO	Europe_northern	human	human	faecal	intestinal	carriage		KpNICU	Klebsiella pneumoniae	strong	124	191412	896102	5554639	no	-	ST17	1	1	5	5	ybt 16; ICEKp12	435	-	0	-	0	-	0	-	0	-	wzi141	KL25	KL25	K25	K25	?-	Good	0.9916	KL25_08_wzy,KL25_09_wfeD	O5
KN_0086A-L	SAMEA111533217	KN_0086A-L	PE fastq	2010	-	Norway	NO	Europe_northern	human	human	faecal	intestinal	carriage		KpNICU	Klebsiella pneumoniae	strong	123	172698	866089	5562142	no	-	ST17	1	1	6	8	ybt 16; ICEKp12	435	-	0	-	0	-	0	-	0	-	wzi141	unknown (KL25)	KL25	unknown (K25)	K25	?-	Low	0.9911	KL25_07_wcaJ,KL25_08_wzy,KL25_09_wfeD	O5
KN_0089A-L	SAMEA111533219	KN_0089A-L	PE fastq	2009	-	Norway	NO	Europe_northern	human	human	faecal	intestinal	carriage		KpNICU	Klebsiella pneumoniae	strong	116	172008	1017287	5531647	no	-	ST17	1	1	6	8	ybt 16; ICEKp12	435	-	0	-	0	-	0	-	0	-	wzi141	unknown (KL25)	KL25	unknown (K25)	K25	?-	None	0.9913	KL25_06_wzc,KL25_08_wzy,KL25_09_wfeD,KL25_11_wcuB,KL25_12_wzx	O5
KN_0099A-L	SAMEA111533221	KN_0099A-L	PE fastq	2010	-	Norway	NO	Europe_northern	human	human	faecal	intestinal	carriage		KpNICU	Klebsiella pneumoniae	strong	87	243916	951862	5471665	no	-	ST17	1	0	6	4	ybt 16; ICEKp12	435	-	0	-	0	-	0	-	0	-	wzi141	unknown (KL25)	KL25	unknown (K25)	K25	?-	None	0.9888	KL25_08_wzy,KL25_09_wfeD,KL25_10,KL25_11_wcuB,KL25_12_wzx	O5
KN_0111A-L	SAMEA111533223	KN_0111A-L	PE fastq	2009	-	Norway	NO	Europe_northern	human	human	faecal	intestinal	carriage		KpNICU	Klebsiella pneumoniae	strong	153	135121	409641	5375525	no	-	ST17	1	1	4	4	ybt 16; ICEKp12	435	-	0	-	0	-	0	-	0	-	wzi141	KL25	KL25	K25	K25	?-	Good	0.9916	KL25_07_wcaJ,KL25_09_wfeD,KL25_11_wcuB	O5
KN_0114A-L	SAMEA111533225	KN_0114A-L	PE fastq	2010	-	Norway	NO	Europe_northern	human	human	faecal	intestinal	carriage	yes	KpNICU	Klebsiella pneumoniae	strong	111	196183	605389	5477519	no	-	ST17	1	1	3	3	ybt 16; ICEKp12	435	-	0	-	0	-	0	-	0	-	wzi141	KL25	KL25	K25	K25	-	High	0.9916	KL25_09_wfeD	O5
KN_0124A-L	SAMEA111533227	KN_0124A-L	PE fastq	2010	-	Norway	NO	Europe_northern	human	human	faecal	intestinal	carriage		KpNICU	Klebsiella pneumoniae	strong	144	197493	606449	5556103	no	-	ST17	1	1	6	8	ybt 16; ICEKp12	435	-	0	-	0	-	0	-	0	-	wzi141	KL25	KL25	K25	K25	?-	Good	0.9916	KL25_08_wzy,KL25_09_wfeD	O5
KN_0128A-L	SAMEA111533229	KN_0128A-L	PE fastq	2010	-	Norway	NO	Europe_northern	human	human	faecal	intestinal	carriage		KpNICU	Klebsiella pneumoniae	strong	90	238633	1387482	5519198	no	-	ST17	1	1	6	9	ybt 16; ICEKp12	435	-	0	-	0	-	0	-	0	-	wzi141	KL25	KL25	K25	K25	?-	Good	0.9916	KL25_08_wzy,KL25_09_wfeD	O5
KN_0131A-L	SAMEA111533231	KN_0131A-L	PE fastq	2010	-	Norway	NO	Europe_northern	human	human	faecal	intestinal	carriage		KpNICU	Klebsiella pneumoniae	strong	208	172709	656258	5593316	no	-	ST17	1	1	6	7	ybt 16; ICEKp12	435-1LV	-	0	-	0	-	0	-	0	-	wzi141	unknown (KL25)	KL25	unknown (K25)	K25	?-	None	0.9909	KL25_08_wzy,KL25_09_wfeD,KL25_11_wcuB,KL25_12_wzx	O5
KN_0133A-L	SAMEA111533233	KN_0133A-L	PE fastq	2009	-	Norway	NO	Europe_northern	human	human	faecal	intestinal	carriage		KpNICU	Klebsiella pneumoniae	strong	126	172761	816081	5543923	no	-	ST17	1	1	5	5	ybt 16; ICEKp12	435	-	0	-	0	-	0	-	0	-	wzi141	KL25	KL25	K25	K25	?-	Good	0.991	KL25_09_wfeD	O5
KN_0134A-L	SAMEA111533235	KN_0134A-L	PE fastq	2009	-	Norway	NO	Europe_northern	human	human	faecal	intestinal	carriage		KpNICU	Klebsiella pneumoniae	strong	128	160502	801565	5563833	no	-	ST17	1	1	6	8	ybt 16; ICEKp12	435	-	0	-	0	-	0	-	0	-	wzi141	KL25	KL25	K25	K25	-	High	0.9916	KL25_09_wfeD	O5
KN_0141A-L	SAMEA111533237	KN_0141A-L	PE fastq	2010	-	Norway	NO	Europe_northern	human	human	faecal	intestinal	carriage		KpNICU	Klebsiella pneumoniae	strong	138	179578	711539	5538800	no	-	ST17	1	1	5	5	ybt 16; ICEKp12	435	-	0	-	0	-	0	-	0	-	-	unknown (KL25)	KL25	unknown (K25)	K25	?-	None	0.9794	KL25_01_galF,KL25_02_cpsACP,KL25_03_wzi,KL25_04_wza,KL25_05_wzb,KL25_06_wzc,KL25_07_wcaJ,KL25_09_wfeD	O5
KN_0142A-L	SAMEA111533239	KN_0142A-L	PE fastq	2009	-	Norway	NO	Europe_northern	human	human	faecal	intestinal	carriage		KpNICU	Klebsiella pneumoniae	strong	113	171390	815276	5514921	no	-	ST17	1	1	6	8	ybt 16; ICEKp12	435	-	0	-	0	-	0	-	0	-	wzi141	KL25	KL25	K25	K25	-	High	0.9916	KL25_09_wfeD	O5
KN_0143A-L	SAMEA111533241	KN_0143A-L	PE fastq	2010	-	Norway	NO	Europe_northern	human	human	faecal	intestinal	carriage		KpNICU	Klebsiella pneumoniae	strong	147	190984	412751	5541855	no	-	ST17	1	1	5	5	ybt 16; ICEKp12	435	-	0	-	0	-	0	-	0	-	wzi141	unknown (KL25)	KL25	unknown (K25)	K25	?-	None	0.9903	KL25_09_wfeD,KL25_10,KL25_11_wcuB	O5
KN_0145A-L	SAMEA111533245	KN_0145A-L	PE fastq	2010	-	Norway	NO	Europe_northern	human	human	faecal	intestinal	carriage		KpNICU	Klebsiella pneumoniae	strong	152	172140	933584	5557835	no	-	ST17	1	1	6	8	ybt 16; ICEKp12	435	-	0	-	0	-	0	-	0	-	wzi141	KL25	KL25	K25	K25	?-	Good	0.9916	KL25_08_wzy,KL25_09_wfeD	O5
KN_0146A-L	SAMEA111533247	KN_0146A-L	PE fastq	2010	-	Norway	NO	Europe_northern	human	human	faecal	intestinal	carriage		KpNICU	Klebsiella pneumoniae	strong	155	172751	711591	5546797	no	-	ST17	1	1	6	8	ybt 16; ICEKp12	435	-	0	-	0	-	0	-	0	-	wzi141	unknown (KL25)	KL25	unknown (K25)	K25	?-	None	0.9907	KL25_08_wzy,KL25_09_wfeD,KL25_10,KL25_11_wcuB	O5
KN_0149A-L	SAMEA111533249	KN_0149A-L	PE fastq	2009	-	Norway	NO	Europe_northern	human	human	faecal	intestinal	carriage		KpNICU	Klebsiella pneumoniae	strong	126	197493	709502	5559677	no	-	ST17	1	1	6	8	ybt 16; ICEKp12	435	-	0	-	0	-	0	-	0	-	wzi141	unknown (KL25)	KL25	unknown (K25)	K25	?-	Low	0.991	KL25_09_wfeD,KL25_11_wcuB,KL25_12_wzx	O5
KN_0151A-L	SAMEA111533251	KN_0151A-L	PE fastq	2010	-	Norway	NO	Europe_northern	human	human	faecal	intestinal	carriage		KpNICU	Klebsiella pneumoniae	strong	142	147529	709667	5555433	no	-	ST17	1	1	6	8	ybt 16; ICEKp12	435	-	0	-	0	-	0	-	0	-	wzi141	unknown (KL25)	KL25	unknown (K25)	K25	?-	None	0.9908	KL25_07_wcaJ,KL25_08_wzy,KL25_09_wfeD,KL25_12_wzx	O5
KN_0152A-L	SAMEA111533253	KN_0152A-L	PE fastq	2010	-	Norway	NO	Europe_northern	human	human	faecal	intestinal	carriage		KpNICU	Klebsiella pneumoniae	strong	156	159423	606278	5538733	no	-	ST17	1	1	5	7	ybt 16; ICEKp12	435	-	0	-	0	-	0	-	0	-	wzi141	KL25	KL25	K25	K25	?-	Good	0.9916	KL25_08_wzy,KL25_09_wfeD,KL25_12_wzx	O5
KN_0154A-L	SAMEA111533255	KN_0154A-L	PE fastq	2009	-	Norway	NO	Europe_northern	human	human	faecal	intestinal	carriage		KpNICU	Klebsiella pneumoniae	strong	145	129586	814915	5435900	no	-	ST17	0	1	5	5	-	0	-	0	-	0	-	0	-	0	-	wzi141	KL25	KL25	K25	K25	?-	Good	0.9916	KL25_06_wzc,KL25_09_wfeD	O5
KN_0159A-L	SAMEA111533257	KN_0159A-L	PE fastq	2010	-	Norway	NO	Europe_northern	human	human	faecal	intestinal	carriage		KpNICU	Klebsiella pneumoniae	strong	123	197493	1017288	5547712	no	-	ST17	1	1	6	8	ybt 16; ICEKp12	435	-	0	-	0	-	0	-	0	-	wzi141	KL25	KL25	K25	K25	?-	Good	0.9915	KL25_08_wzy,KL25_09_wfeD,KL25_11_wcuB	O5
KN_0161A-L	SAMEA111533259	KN_0161A-L	PE fastq	2009	-	Norway	NO	Europe_northern	human	human	faecal	intestinal	carriage		KpNICU	Klebsiella pneumoniae	strong	179	159411	856446	5696212	no	-	ST17	1	1	6	8	ybt 16; ICEKp12	435	-	0	-	0	-	0	-	0	-	wzi141	KL25	KL25	K25	K25	?-	Good	0.994	KL25_08_wzy,KL25_09_wfeD	O5
KN_0164A-L	SAMEA111533261	KN_0164A-L	PE fastq	2010	-	Norway	NO	Europe_northern	human	human	faecal	intestinal	carriage		KpNICU	Klebsiella pneumoniae	strong	133	179261	1017288	5546990	no	-	ST17	1	1	6	8	ybt 16; ICEKp12	435	-	0	-	0	-	0	-	0	-	wzi141	KL25	KL25	K25	K25	?-	Good	0.9916	KL25_07_wcaJ,KL25_09_wfeD	O5
KN_0166A-L	SAMEA111533263	KN_0166A-L	PE fastq	2009	-	Norway	NO	Europe_northern	human	human	faecal	intestinal	carriage		KpNICU	Klebsiella pneumoniae	strong	101	215641	1017277	5532496	no	-	ST17	1	1	5	5	ybt 16; ICEKp12 (truncated)	435-1LV	-	0	-	0	-	0	-	0	-	wzi141	unknown (KL25)	KL25	unknown (K25)	K25	?-	None	0.9908	KL25_08_wzy,KL25_09_wfeD	O5
KN_0167A-L	SAMEA111533265	KN_0167A-L	PE fastq	2010	-	Norway	NO	Europe_northern	human	human	faecal	intestinal	carriage		KpNICU	Klebsiella pneumoniae	strong	98	176479	627974	5319420	no	-	ST17	1	1	3	3	ybt 16; ICEKp12	435	-	0	-	0	-	0	-	0	-	-	unknown (KL166)	KL166	unknown (KL166)	KL166	?-*	None	0.812	KL166_01_galF,KL166_02_cpsACP,KL166_03_wzi,KL166_04_wza,KL166_05_wzb,KL166_06_wzc,KL166_07,KL166_08_wzx,KL166_09_wzy,KL166_10_wcuP,KL166_11_wcuF,KL166_12_wcmY,KL166_13_wcuC,KL166_14_wcaJ,KL166_18_rmlB,KL166_19_rmlA,KL166_20_rmlD,KL166_21_rmlC	O5
KN_0168A-L	SAMEA111533267	KN_0168A-L	PE fastq	2010	-	Norway	NO	Europe_northern	human	human	faecal	intestinal	carriage		KpNICU	Klebsiella pneumoniae	strong	135	168399	806678	5483208	no	-	ST17	1	1	5	7	ybt 16; ICEKp12	435	-	0	-	0	-	0	-	0	-	wzi141	unknown (KL25)	KL25	unknown (K25)	K25	?-	None	0.9888	KL25_08_wzy,KL25_09_wfeD,KL25_10,KL25_11_wcuB,KL25_12_wzx	O5
KN_0213A-L	SAMEA111533269	KN_0213A-L	PE fastq	2009	-	Norway	NO	Europe_northern	human	human	faecal	intestinal	carriage		KpNICU	Klebsiella pneumoniae	strong	146	179378	462567	5655505	no	-	ST17	1	1	6	8	ybt 16; ICEKp12	435	-	0	-	0	-	0	-	0	-	wzi141	unknown (KL25)	KL25	unknown (K25)	K25	?-	Low	0.9912	KL25_09_wfeD,KL25_12_wzx	O5
KN_0215A-L	SAMEA111533271	KN_0215A-L	PE fastq	2009	-	Norway	NO	Europe_northern	human	human	faecal	intestinal	carriage		KpNICU	Klebsiella pneumoniae	strong	124	159401	858771	5561901	no	-	ST17	1	1	6	8	ybt 16; ICEKp12	435	-	0	-	0	-	0	-	0	-	wzi141	KL25	KL25	K25	K25	?-	Good	0.9916	KL25_09_wfeD,KL25_12_wzx	O5
KN_0354A-L	SAMEA111533273	KN_0354A-L	PE fastq	2010	-	Norway	NO	Europe_northern	human	human	faecal	intestinal	carriage		KpNICU	Klebsiella pneumoniae	strong	144	200444	815281	5538920	no	-	ST17	1	1	6	8	ybt 16; ICEKp12	435	-	0	-	0	-	0	-	0	-	wzi141	KL25	KL25	K25	K25	?-	Good	0.9916	KL25_09_wfeD,KL25_11_wcuB	O5
KN_0356A-L	SAMEA111533275	KN_0356A-L	PE fastq	2009	-	Norway	NO	Europe_northern	human	human	faecal	intestinal	carriage		KpNICU	Klebsiella pneumoniae	strong	98	200444	985386	5480518	no	-	ST17	1	1	3	3	ybt 16; ICEKp12	435	-	0	-	0	-	0	-	0	-	wzi141	KL25	KL25	K25	K25	?-	Good	0.991	KL25_07_wcaJ,KL25_09_wfeD	O5
KN_0358A-L	SAMEA111533277	KN_0358A-L	PE fastq	2009	-	Norway	NO	Europe_northern	human	human	faecal	intestinal	carriage		KpNICU	Klebsiella pneumoniae	strong	146	172742	815010	5559824	no	-	ST17	1	1	6	8	ybt 16; ICEKp12 (truncated)	435-1LV	-	0	-	0	-	0	-	0	-	wzi141	KL25	KL25	K25	K25	-	High	0.9916	KL25_09_wfeD	O5
KN_121A1-L	SAMEA111533279	KN_121A1-L	PE fastq	2010	-	Norway	NO	Europe_northern	human	human	faecal	intestinal	carriage		KpNICU	Klebsiella pneumoniae	strong	152	179541	715915	5559996	no	-	ST17	1	1	6	8	ybt 16; ICEKp12	435	-	0	-	0	-	0	-	0	-	wzi141	KL25	KL25	K25	K25	?-	Good	0.9915	KL25_09_wfeD,KL25_11_wcuB	O5
KN_135A1-L	SAMEA111533281	KN_135A1-L	PE fastq	2009	-	Norway	NO	Europe_northern	human	human	faecal	intestinal	carriage		KpNICU	Klebsiella pneumoniae	strong	147	158957	814999	5558566	no	-	ST17	1	1	6	8	ybt 16; ICEKp12	435	-	0	-	0	-	0	-	0	-	wzi141	unknown (KL25)	KL25	unknown (K25)	K25	?-	None	0.9909	KL25_08_wzy,KL25_09_wfeD,KL25_11_wcuB,KL25_12_wzx	O5
KN_135A2-L	SAMEA111533283	KN_135A2-L	PE fastq	2009	-	Norway	NO	Europe_northern	human	human	faecal	intestinal	carriage		KpNICU	Klebsiella pneumoniae	strong	145	179712	457573	5552526	no	-	ST17	1	1	6	8	ybt 16; ICEKp12	435	-	0	-	0	-	0	-	0	-	wzi141	KL25	KL25	K25	K25	?-	Good	0.9916	KL25_08_wzy,KL25_09_wfeD	O5
KN_157A1-L	SAMEA111533285	KN_157A1-L	PE fastq	2010	-	Norway	NO	Europe_northern	human	human	faecal	intestinal	carriage		KpNICU	Klebsiella pneumoniae	strong	125	191002	814913	5562016	no	-	ST17	1	1	6	8	ybt 16; ICEKp12	435	-	0	-	0	-	0	-	0	-	wzi141	KL25	KL25	K25	K25	-	High	0.9916	KL25_09_wfeD	O5
KN_157A2-L	SAMEA111533287	KN_157A2-L	PE fastq	2010	-	Norway	NO	Europe_northern	human	human	faecal	intestinal	carriage		KpNICU	Klebsiella pneumoniae	strong	112	182723	636043	5466942	no	-	ST17	1	1	5	7	ybt 16; ICEKp12	435	-	0	-	0	-	0	-	0	-	wzi141	unknown (KL25)	KL25	unknown (K25)	K25	?-	None	0.9889	KL25_08_wzy,KL25_09_wfeD,KL25_10,KL25_11_wcuB,KL25_12_wzx	O5
KN_217A1-L	SAMEA111533289	KN_217A1-L	PE fastq	2010	-	Norway	NO	Europe_northern	human	human	faecal	intestinal	carriage		KpNICU	Klebsiella pneumoniae	strong	123	179545	621796	5505370	no	-	ST17	1	1	5	5	ybt 16; ICEKp12	435	-	0	-	0	-	0	-	0	-	wzi141	KL25	KL25	K25	K25	?-	Good	0.9916	KL25_09_wfeD,KL25_11_wcuB	O5
KN_217A2-L	SAMEA111533291	KN_217A2-L	PE fastq	2010	-	Norway	NO	Europe_northern	human	human	faecal	intestinal	carriage		KpNICU	Klebsiella pneumoniae	strong	127	200444	1017291	5585432	no	-	ST17	1	1	3	3	ybt 16; ICEKp12	435	-	0	-	0	-	0	-	0	-	wzi141	KL25	KL25	K25	K25	?-	Good	0.9914	KL25_08_wzy,KL25_09_wfeD,KL25_12_wzx	O5
KN_272A1-L	SAMEA111533293	KN_272A1-L	PE fastq	2009	-	Norway	NO	Europe_northern	human	human	faecal	intestinal	carriage		KpNICU	Klebsiella pneumoniae	strong	155	147987	409633	5548819	no	-	ST17	1	1	6	8	ybt 16; ICEKp12	435	-	0	-	0	-	0	-	0	-	wzi141	KL25	KL25	K25	K25	-	High	0.9916	KL25_09_wfeD	O5
KN_272A2-L	SAMEA111533295	KN_272A2-L	PE fastq	2009	-	Norway	NO	Europe_northern	human	human	faecal	intestinal	carriage		KpNICU	Klebsiella pneumoniae	strong	123	191341	920790	5326177	no	-	ST17	0	1	3	3	-	0	-	0	-	0	-	0	-	0	-	wzi141	KL25	KL25	K25	K25	-	High	0.9916	KL25_09_wfeD	O5
KP_NORM_BLD_112139	SAMEA8948749	KP_NORM_BLD_112139	PE fastq	2015	-	Norway	NO	Europe_northern	human	human	blood	blood	infection	yes	KPNORM	Klebsiella pneumoniae	strong	58	292344	963204	5222465	no	-	ST17	0	0	0	0	-	0	-	0	-	0	-	0	-	0	-	wzi82	KL23	KL23	K23	K23	?-	Good	0.9995	KL23_09_wckU	O1/O2v2
KP_NORM_BLD_116562	SAMEA8948936	KP_NORM_BLD_116562	PE fastq	2015	-	Norway	NO	Europe_northern	human	human	blood	blood	infection		KPNORM	Klebsiella pneumoniae	strong	123	158792	362178	5373949	no	-	ST17	0	0	0	0	-	0	-	0	-	0	-	0	-	0	-	wzi186	KL2	KL2	K2	K2	?-	Good	0.9872	KL2_14_wcaJ	O1/O2v2
KP_NORM_BLD_1672	SAMEA8948207	KP_NORM_BLD_1672	PE fastq	2005	-	Norway	NO	Europe_northern	human	human	blood	blood	infection		KPNORM	Klebsiella pneumoniae	strong	54	574770	1258991	5471366	no	-	ST17	1	0	5	6	ybt 15; ICEKp11	230	-	0	-	0	-	0	-	0	-	wzi141	KL25	KL25	K25	K25	-	High	0.9916	KL25_09_wfeD	O5
KP_NORM_BLD_2009_61037	SAMEA8948449	KP_NORM_BLD_2009_61037	PE fastq	2009	-	Norway	NO	Europe_northern	human	human	blood	blood	infection	yes	KpNICU	Klebsiella pneumoniae	strong	104	197493	1017291	5520840	no	-	ST17	1	0	6	5	ybt 16; ICEKp12	435	-	0	-	0	-	0	-	0	-	wzi141	unknown (KL25)	KL25	unknown (K25)	K25	?-	None	0.9895	KL25_08_wzy,KL25_09_wfeD,KL25_10,KL25_11_wcuB	O5
KP_NORM_BLD_60782	SAMEA8948435	KP_NORM_BLD_60782	PE fastq	2009	-	Norway	NO	Europe_northern	human	human	blood	blood	infection		KPNORM	Klebsiella pneumoniae	strong	72	204164	803279	5181463	no	-	ST17	0	0	0	0	-	0	-	0	-	0	-	0	-	0	-	wzi141	unknown (KL25)	KL25	unknown (K25)	K25	?-	None	0.9882	KL25_08_wzy,KL25_09_wfeD,KL25_10,KL25_11_wcuB,KL25_12_wzx	O5
KP_NORM_URN_109622	SAMEA111533183	KP_NORM_URN_109622	PE fastq	2015	-	Norway	NO	Europe_northern	human	human	urine	urine	infection	yes	KPNORM	Klebsiella pneumoniae	strong	137	325182	492338	5543243	no	-	ST17	1	0	0	0	ybt 15; ICEKp11	231	-	0	-	0	-	0	-	0	-	wzi141	KL25	KL25	K25	K25	none	Very high	0.9916		O5
KP_NORM_URN_2009_57442	SAMEA111533182	KP_NORM_URN_2009_57442	PE fastq	2009	-	Norway	NO	Europe_northern	human	human	urine	urine	infection	yes	KPNORM	Klebsiella pneumoniae	strong	120	368874	1396917	5474149	no	-	ST17	0	0	5	6	-	0	-	0	-	0	-	0	-	0	-	wzi360	KL122	KL122	unknown (KL122)	KL122	none	Very high	0.9998		O1/O2v2
KP_NORM_URN_2013_95870	SAMEA8948681	KP_NORM_URN_2013_95870	PE fastq	2013	-	Norway	NO	Europe_northern	human	human	urine	urine	infection		KPNORM	Klebsiella pneumoniae	strong	134	301700	530726	5502939	no	-	ST17	1	1	7	13	ybt 15; ICEKp11	231	-	0	-	0	-	0	-	0	-	wzi141	KL25	KL25	K25	K25	-	High	0.9917	KL25_09_wfeD	O5
KP_NORM_URN_2013_96240	SAMEA111533181	KP_NORM_URN_2013_96240	PE fastq	2013	-	Norway	NO	Europe_northern	human	human	urine	urine	infection		KPNORM	Klebsiella pneumoniae	strong	220	263387	698827	5820161	no	-	ST17	1	2	11	19	ybt 15; ICEKp11	230	-	0	-	0	-	0	-	0	-	wzi141	KL25	KL25	K25	K25	-	High	0.9916	KL25_09_wfeD	O5
KP_NORM_URN_56645	SAMEA111533184	KP_NORM_URN_56645	PE fastq	2009	-	Norway	NO	Europe_northern	human	human	urine	urine	infection	yes	KPNORM	Klebsiella pneumoniae	strong	83	293151	714514	5418319	no	-	ST17	0	0	0	0	-	0	-	0	-	0	-	0	-	0	-	wzi130	KL58	KL58	K58	K58	?-+	Good	0.9996	KL58_20_manC,KL58_21_manB	O3b
KP_NORM_URN_57114	SAMEA111533185	KP_NORM_URN_57114	PE fastq	2009	-	Norway	NO	Europe_northern	human	human	urine	urine	infection		KPNORM	Klebsiella pneumoniae	strong	95	359396	889736	5567152	no	-	ST17	1	0	0	0	ybt 15; ICEKp11	231	-	0	-	0	-	0	-	0	-	wzi141	KL25	KL25	K25	K25	-	High	0.9917	KL25_09_wfeD	O5
Kp2177	SAMEA8550523	KpST17-2177	PE fastq	2008	-	Norway	NO	Europe_northern	human	human	breast milk	breast milk	carriage	yes	KpNICU	Klebsiella pneumoniae	strong	4	5379710	5379710	5647759	no	-	ST17	1	1	6	8	ybt 16; ICEKp12	435	-	0	-	0	-	0	-	0	-	wzi141	KL25	KL25	K25	K25	-	High	0.9916	KL25_09_wfeD	O5
NK_H1_014	SAMEA111533197	NK_H1_014	PE fastq	2017	-	Norway	NO	Europe_northern	human	human	blood	blood	infection	yes	NORKAB	Klebsiella pneumoniae	strong	131	409615	876085	5384869	no	-	ST17	0	0	0	0	-	0	-	0	-	0	-	0	-	0	-	wzi82	KL23	KL23	K23	K23	none	Very high	0.9995		O1/O2v2
NK_H12_019	SAMEA111533198	NK_H12_019	PE fastq	2017	-	Norway	NO	Europe_northern	human	human	blood	blood	infection	yes	NORKAB	Klebsiella pneumoniae	strong	51	416045	997129	5122664	no	-	ST17	0	0	0	0	-	0	-	0	-	0	-	0	-	0	-	wzi141	KL25	KL25	K25	K25	?-	Good	0.9916	KL25_09_wfeD,KL25_12_wzx	O5
NK_H14_001	SAMEA111533192	NK_H14_001	PE fastq	2017	-	Norway	NO	Europe_northern	human	human	blood	blood	infection	yes	NORKAB	Klebsiella pneumoniae	strong	79	354678	714579	5395034	no	-	ST17	0	0	5	6	-	0	-	0	-	0	-	0	-	0	-	wzi130	KL58	KL58	K58	K58	none	Very high	0.9997		O3b
NK_H14_047	SAMEA111533199	NK_H14_047	PE fastq	2017	-	Norway	NO	Europe_northern	human	human	blood	blood	infection	yes	NORKAB	Klebsiella pneumoniae	strong	80	294892	463536	5268356	no	-	ST17	0	0	0	0	-	0	-	0	-	0	-	0	-	0	-	wzi141	KL25	KL25	K25	K25	?-	Good	0.9917	KL25_09_wfeD	O5
NK_H14_061	SAMEA111533200	NK_H14_061	PE fastq	2017	-	Norway	NO	Europe_northern	human	human	blood	blood	infection	yes	NORKAB	Klebsiella pneumoniae	strong	104	300040	556179	5357091	no	-	ST17	1	0	0	0	ybt 9; ICEKp3	503	-	0	-	0	-	0	-	0	-	wzi141	KL25	KL25	K25	K25	-	High	0.9916	KL25_09_wfeD	O5
NK_H15_040	SAMEA111533193	NK_H15_040	PE fastq	2017	-	Norway	NO	Europe_northern	human	human	blood	blood	infection	yes	NORKAB	Klebsiella pneumoniae	strong	133	328149	792831	5474904	no	-	ST17	1	0	4	4	ybt 10; ICEKp4	513	-	0	-	0	-	0	-	0	-	wzi141	unknown (KL107)	unknown	unknown (KL107)	unknown	?-*	None	0.8884	KL107_05_wzb,KL107_06_wzc,KL107_07_wbaP,KL107_08,KL107_09,KL107_10,KL107_12,KL107_13,KL107_14,KL107_15	O5
NK_H17_031	SAMEA111533201	NK_H17_031	PE fastq	2017	-	Norway	NO	Europe_northern	human	human	blood	blood	infection	yes	NORKAB	Klebsiella pneumoniae	strong	56	273019	794777	5111718	no	-	ST17	0	0	0	0	-	0	-	0	-	0	-	0	-	0	-	-	unknown (KL107)	unknown	unknown (KL107)	unknown	?-	None	0.8663	KL107_03_wzi,KL107_04_wza,KL107_05_wzb,KL107_06_wzc,KL107_07_wbaP,KL107_08,KL107_09,KL107_10,KL107_11_gnd,KL107_12,KL107_13,KL107_14,KL107_15,KL107_16_ugd	unknown (OL102)
NK_H28_002	SAMEA111533202	NK_H28_002	PE fastq	2018	-	Norway	NO	Europe_northern	human	human	blood	blood	infection	yes	NORKAB	Klebsiella pneumoniae	strong	45	455775	1337967	5133771	no	-	ST17	0	0	0	0	-	0	-	0	-	0	-	0	-	0	-	wzi82	KL23	KL23	K23	K23	none	Very high	0.9993		O1/O2v2
NK_H3_007	SAMEA111533203	NK_H3_007	PE fastq	2018	-	Norway	NO	Europe_northern	human	human	blood	blood	infection	yes	NORKAB	Klebsiella pneumoniae	strong	123	215528	837089	5431276	no	-	ST17	1	0	0	0	ybt 15; ICEKp11	231	-	0	-	0	-	0	-	0	-	wzi141	unknown (KL107)	unknown	unknown (KL107)	unknown	?-+*	None	0.8638	KL107_05_wzb,KL107_06_wzc,KL107_07_wbaP,KL107_08,KL107_09,KL107_10,KL107_11_gnd,KL107_12,KL107_13,KL107_14,KL107_15	O5
NK_H3_023	SAMEA111533195	NK_H3_023	PE fastq	2018	-	Norway	NO	Europe_northern	human	human	blood	blood	infection	yes	NORKAB	Klebsiella pneumoniae	strong	86	294894	1318880	5367009	no	-	ST17	0	0	1	1	-	0	-	0	-	0	-	0	-	0	-	wzi141	KL25	KL25	K25	K25	-	High	0.9916	KL25_09_wfeD	O5
NK_H4_029	SAMEA111533204	NK_H4_029	PE fastq	2018	-	Norway	NO	Europe_northern	human	human	blood	blood	infection	yes	NORKAB	Klebsiella pneumoniae	strong	73	377996	1425528	5395950	no	-	ST17	0	0	0	0	-	0	-	0	-	0	-	0	-	0	-	-	KL122	KL122	unknown (KL122)	KL122	none	Very high	0.9998		O1/O2v2
NK_H5_020	SAMEA111533194	NK_H5_020	PE fastq	2017	-	Norway	NO	Europe_northern	human	human	blood	blood	infection	yes	NORKAB	Klebsiella pneumoniae	strong	86	204164	685511	5281213	no	-	ST17	1	1	4	4	ybt 15; ICEKp11 (truncated)	230-1LV	-	0	-	0	-	0	-	0	-	-	unknown (KL107)	unknown	unknown (KL107)	unknown	?-+*	None	0.8409	KL107_05_wzb,KL107_06_wzc,KL107_07_wbaP,KL107_08,KL107_09,KL107_10,KL107_11_gnd,KL107_12,KL107_13,KL107_14,KL107_15	O5
NK_H8_095	SAMEA111533196	NK_H8_095	PE fastq	2018	-	Norway	NO	Europe_northern	human	human	blood	blood	infection	yes	NORKAB	Klebsiella pneumoniae	strong	84	204099	736680	5247066	no	-	ST17	0	0	1	1	-	0	-	0	-	0	-	0	-	0	-	wzi141	unknown (KL107)	unknown	unknown (KL107)	unknown	?-+*	None	0.8223	KL107_05_wzb,KL107_06_wzc,KL107_07_wbaP,KL107_08,KL107_09,KL107_10,KL107_11_gnd,KL107_12,KL107_13,KL107_14,KL107_15,KL107_16_ugd	O5
NK_H8_118	SAMEA111533205	NK_H8_118	PE fastq	2018	-	Norway	NO	Europe_northern	human	human	blood	blood	infection	yes	NORKAB	Klebsiella pneumoniae	strong	84	407583	952121	5243206	no	-	ST17	0	0	0	0	-	0	-	0	-	0	-	0	-	0	-	wzi360	KL122	KL122	unknown (KL122)	KL122	?-	Good	0.9997	KL122_16_gnd	O1/O2v2
SAMD00129514	SAMD00129514	TUM14004	Assembly	2013	2013-12-22	Japan	JP	Asia_eastern	human	human	blood	blood	infection	yes	NCBI_refseq	Klebsiella pneumoniae	strong	65	412252	986050	5450996	no	-	ST17	0	0	2	1	-	0	-	0	-	0	-	0	-	0	-	wzi386	KL169	KL169	unknown (KL169)	KL169	?	Good	0.9983		OL104
SAMD00129562	SAMD00129562	TUM14052	Assembly	2013	2013-12-17	Japan	JP	Asia_eastern	human	human	blood	blood	infection	yes	NCBI_refseq	Klebsiella pneumoniae	strong	52	377462	1601501	5339116	no	-	ST17	0	0	0	0	-	0	-	0	-	0	-	0	-	0	-	wzi360	KL122	KL122	unknown (KL122)	KL122	none	Very high	0.9997		O1/O2v2
SAMEA3993664	SAMEA3993664	KpMx1	Assembly	2015	-	Mexico	MX	America_Latin_Caribbean	environment	environment	sugar cane	sugar cane	non-human	yes	NCBI_refseq	Klebsiella pneumoniae	strong	123	330202	651337	5340738	no	-	ST17	0	0	0	0	-	0	-	0	-	0	-	0	-	0	-	wzi14	KL14	KL14	K14	K14	none	Very high	0.9995		O3b
SAMEA4646305	SAMEA4646305	RDK04_284D	Assembly	2014	-	Tanzania	TZ	Africa_sub_saharan	human	human	wound swab	wound	carriage	yes	Sonda 2018	Klebsiella pneumoniae	strong	61	356520	1048393	5491253	no	-	ST17	0	0	2	2	-	0	-	0	-	0	-	0	-	0	-	wzi360	KL122	KL122	unknown (KL122)	KL122	none	Very high	0.9998		O1/O2v2
SAMEA4646310	SAMEA4646310	KCRI-320	Assembly	2014	-	Tanzania	TZ	Africa_sub_saharan	human	human	wound swab	wound	carriage		Sonda 2018	Klebsiella pneumoniae	strong	113	387700	918379	5481632	no	-	ST17	1	1	6	6	ybt 8; ICEKp9	195	-	0	-	0	-	0	-	0	-	wzi141	KL25	KL25	K25	K25	-	High	0.9917	KL25_09_wfeD	O5
SAMEA4646315	SAMEA4646315	KCRI-41	Assembly	2013	-	Tanzania	TZ	Africa_sub_saharan	human	human	stool	intestinal	carriage	yes	Sonda 2018	Klebsiella pneumoniae	strong	74	368738	1266225	5262208	no	-	ST17	0	0	4	5	-	0	-	0	-	0	-	0	-	0	-	wzi360	KL122	KL122	unknown (KL122)	KL122	none	Very high	0.9997		O1/O2v2
SAMN02138666	SAMN02138666	BIDMC 35	Assembly	2012	-	USA	US	America_northern	human	human	urine	urine	infection	yes	NCBI_refseq	Klebsiella pneumoniae	strong	99	181972	329050	5315630	no	-	ST17	0	0	7	6	-	0	-	0	-	0	-	0	-	0	-	wzi149	unknown (KL62)	KL62	unknown (K62)	K62	?-	None	0.9925	KL62_06_wzc,KL62_07_wbaP,KL62_08,KL62_12	unknown (O1/O2v2)
SAMN02649400	SAMN02649400	XH209	Assembly	2013	2013-12-13	China	CN	Asia_eastern	human	human	blood	blood	infection	yes	NCBI_refseq	Klebsiella pneumoniae	strong	71	340152	680983	5066933	no	-	ST17	0	0	0	0	-	0	-	0	-	0	-	0	-	0	-	wzi82	KL38	KL38	K38	K38	none	Very high	0.99		O1/O2v2
SAMN03252408	SAMN03252408	XH210	Assembly	2013	2013-12-15	China	CN	Asia_eastern	human	human	blood	blood	infection		NCBI_refseq	Klebsiella pneumoniae	strong	39	321953	649799	5274885	no	-	ST17	0	1	4	5	-	0	-	0	-	0	-	0	-	0	-	wzi82	KL38	KL38	K38	K38	none	Very high	0.99		O1/O2v2
SAMN05162521	SAMN05162521	SKLX2467	Assembly	2011	2011-02-10	China	CN	Asia_eastern	human	human	sputum	respiratory	respiratory		NCBI_refseq	Klebsiella pneumoniae	strong	36	263278	892259	5470986	no	-	ST17	1	1	6	6	ybt 15; ICEKp11 (incomplete)	231-1LV	-	0	-	0	-	0	-	0	-	wzi141	KL25	KL25	K25	K25	-	High	0.9916	KL25_09_wfeD	O5
SAMN05172929	SAMN05172929	SKLX2821	Assembly	2012	2012-03-18	China	CN	Asia_eastern	human	human	sputum	respiratory	respiratory		NCBI_refseq	Klebsiella pneumoniae	strong	36	265061	644434	5443939	no	-	ST17	1	1	7	10	ybt 15; ICEKp11	68-1LV	-	0	-	0	-	0	-	0	-	-	KL25	KL25	K25	K25	-	High	0.9916	KL25_09_wfeD	O5
SAMN07291401	SAMN07291401	C3-78	Assembly	2015	2015-08-27	Colombia	CO	America_Latin_Caribbean	human	human	tracheal aspirate	respiratory	respiratory	yes	NCBI_refseq	Klebsiella pneumoniae	strong	135	115669	306606	5723025	no	-	ST17	0	0	3	3	-	0	-	0	-	0	-	0	-	0	-	wzi141	KL25	KL25	K25	K25	?-	Good	0.9916	KL25_09_wfeD	O5
SAMN07291410	SAMN07291410	C2-146-1	Assembly	2015	2015-07-08	Colombia	CO	America_Latin_Caribbean	human	human	Rectal swab	intestinal	carriage	yes	NCBI_refseq	Klebsiella pneumoniae	strong	108	133904	315623	5340972	no	-	ST17	0	2	8	11	-	0	-	0	-	0	-	0	-	0	-	wzi130	unknown (KL58)	KL58	unknown (K58)	K58	?-	None	0.9999	KL58_07_wzx,KL58_08_wclY,KL58_09_wzy,KL58_10_wcqS,KL58_12,KL58_20_manC,KL58_21_manB	unknown (O3b)
SAMN07602916	SAMN07602916	CCUG 70747	Assembly	2013	2013-08-14	Sweden	SE	Europe_northern	human	human	wound	wound	carriage	yes	NCBI_refseq	Klebsiella pneumoniae	strong	166	318000	819356	5454774	no	-	ST17	1	2	6	7	ybt 10; ICEKp4 (truncated)	106-2LV	-	0	-	0	-	0	-	0	-	wzi141	KL25	KL25	K25	K25	-	High	0.9916	KL25_09_wfeD	O5
SAMN07692769	SAMN07692769	76	Assembly	2015	-	Ghana	GH	Africa_sub_saharan	human	human	urine	urine	infection	yes	NCBI_refseq	Klebsiella pneumoniae	strong	74	287409	858886	5368394	no	-	ST17	0	0	3	5	-	0	-	0	-	0	-	0	-	0	-	wzi173	unknown (KL155)	KL155	unknown (KL155)	KL155	?-	None	0.9647	KL155_18_rmlB,KL155_19_rmlA,KL155_20_rmlD,KL155_21_rmlC	unknown (OL101)
SAMN08358019	SAMN08358019	A111R1B2	Assembly	2017	-	South Africa	ZA	Africa_sub_saharan	human	human	Rectum	intestinal	carriage	yes	NCBI_refseq	Klebsiella pneumoniae	strong	82	150451	409205	5472908	no	-	ST17	1	1	4	7	ybt 14; ICEKp5	145	-	0	-	0	-	0	-	0	-	wzi141	unknown (KL107)	unknown	unknown (KL107)	unknown	?-+*	None	0.8535	KL107_05_wzb,KL107_06_wzc,KL107_07_wbaP,KL107_08,KL107_09,KL107_10,KL107_12,KL107_13,KL107_14,KL107_15	O5
SAMN08380932	SAMN08380932	F93-2	Assembly	2014	2014-10-14	China	CN	Asia_eastern	human	human	sputum	respiratory	respiratory	yes	NCBI_refseq	Klebsiella pneumoniae	strong	73	292747	465628	5142506	no	-	ST17	0	1	6	7	-	0	-	0	-	0	-	0	-	0	-	wzi50	KL15	KL15	K15	K15	none	Very high	0.9979		O4
SAMN08885788	SAMN08885788	Z4147	Assembly	2013	-	USA	US	America_northern	human	human	blood	blood	infection	yes	NCBI_refseq	Klebsiella pneumoniae	strong	71	152522	417510	5326724	no	-	ST17	0	0	3	4	-	0	-	0	-	0	-	0	-	0	-	wzi386	unknown (KL169)	KL169	unknown (KL169)	KL169	?-	None	0.9804	KL169_09,KL169_17_manB,KL169_18_rmlB,KL169_19_rmlA,KL169_20_rmlD,KL169_21_rmlC	unknown (OL104)
SAMN09289742	SAMN09289742	GEO_28_Down_A	Assembly	2017	-	USA	US	America_northern	environment	environment	water	water	non-human	yes	NCBI_refseq	Klebsiella pneumoniae	strong	57	273348	756741	5432943	no	-	ST17	0	2	6	7	-	0	-	0	-	0	-	0	-	0	-	wzi130	unknown (KL113)	KL113	unknown (KL113)	KL113	?-+*	None	0.9174	KL113_05_wzb,KL113_06_wzc,KL113_07_wzx,KL113_08,KL113_09,KL113_10,KL113_11_wcoS	O3b
SAMN09734846	SAMN09734846	AM17-27	Assembly	2013	2013-09-01	China	CN	Asia_eastern	human	human	faecal	intestinal	carriage	yes	NCBI_refseq	Klebsiella pneumoniae	strong	43	335450	884295	5292634	no	-	ST17	0	0	0	0	-	0	-	0	-	0	-	0	-	0	-	wzi368	KL134	KL134	unknown (KL134)	KL134	none	Very high	0.9992		O3b
SAMN11394180	SAMN11394180	C1-01	Assembly	2013	2013-07-13	Colombia	CO	America_Latin_Caribbean	human	human	sputum	respiratory	respiratory	yes	NCBI_refseq	Klebsiella pneumoniae	strong	106	255669	509127	5416989	no	-	ST17	0	2	4	4	-	0	-	0	-	0	-	0	-	0	-	wzi141	unknown (KL25)	KL25	unknown (K25)	K25	?-	None	0.9911	KL25_08_wzy,KL25_09_wfeD,KL25_11_wcuB,KL25_12_wzx	O5
SAMN11811876	SAMN11811876	NSKp22-1	Assembly	2018	2018-01-14	China	CN	Asia_eastern	human	human	nasopharynx	respiratory	respiratory		NCBI_refseq	Klebsiella pneumoniae	strong	65	294808	589265	5409827	no	-	ST17	0	2	6	7	-	0	-	0	-	0	-	0	-	0	-	wzi141	KL25	KL25	K25	K25	-	High	0.9917	KL25_09_wfeD	O5
SAMN11811877	SAMN11811877	NSKp22-2	Assembly	2018	2018-01-22	China	CN	Asia_eastern	human	human	nasopharynx	respiratory	respiratory	yes	NCBI_refseq	Klebsiella pneumoniae	strong	62	294808	539290	5377169	no	-	ST17	0	2	7	8	-	0	-	0	-	0	-	0	-	0	-	wzi141	KL25	KL25	K25	K25	-	High	0.9917	KL25_09_wfeD	O5
SAMN11811878	SAMN11811878	CKp22-2	Assembly	2018	2018-01-08	China	CN	Asia_eastern	human	human	Bronchoalveolar lavage fluid	respiratory	respiratory		NCBI_refseq	Klebsiella pneumoniae	strong	50	310587	643846	5367318	no	-	ST17	0	2	6	7	-	0	-	0	-	0	-	0	-	0	-	wzi141	KL25	KL25	K25	K25	-	High	0.9917	KL25_09_wfeD	O5
SAMN12877722	SAMN12877722	YML0508	Assembly	2018	2018-05-08	China	CN	Asia_eastern	human	human	rectum	intestinal	carriage	yes	NCBI_refseq	Klebsiella pneumoniae	strong	114	401120	1368016	5560498	no	-	ST17	1	2	2	2	ybt 15; ICEKp11	230	-	0	-	0	-	0	-	0	-	wzi141	KL25	KL25	K25	K25	-	High	0.9917	KL25_09_wfeD	O5
SAMN13107342	SAMN13107342	113CSB-F-B	Assembly	2018	-	Tanzania	TZ	Africa_sub_saharan	animal	poultry	stool	intestinal	non-human	yes	Büdel 2020	Klebsiella pneumoniae	strong	93	198469	362601	5410287	no	-	ST17	0	1	8	11	-	0	-	0	-	0	-	0	-	0	-	wzi197	KL141	KL141	unknown (KL141)	KL141	none	Perfect	1		O4
SAMN13107343	SAMN13107343	113CSB-N-B	Assembly	2018	-	Tanzania	TZ	Africa_sub_saharan	animal	poultry	stool	intestinal	non-human		Büdel 2020	Klebsiella pneumoniae	strong	98	185711	354053	5406545	no	-	ST17	0	1	8	11	-	0	-	0	-	0	-	0	-	0	-	wzi197	KL141	KL141	unknown (KL141)	KL141	none	Perfect	1		O4
SAMN13107366	SAMN13107366	18CMI-B	Assembly	2018	-	Tanzania	TZ	Africa_sub_saharan	animal	Chicken	chicken meat	chicken meat	non-human	yes	Büdel 2020	Klebsiella pneumoniae	strong	73	154354	361395	5411106	no	-	ST17	0	1	7	7	-	0	-	0	-	0	-	0	-	0	-	-	KL62	KL62	K62	K62	?-	Good	0.9924	KL62_12	O1/O2v2
SAMN13829969	SAMN13829969	UI	Assembly	2015	-	Nigeria	NG	Africa_sub_saharan	human	human	urine	urine	infection	yes	NCBI_refseq	Klebsiella pneumoniae	strong	97	93056	349736	5305660	no	-	ST17	1	1	5	7	ybt 9; ICEKp3	181-1LV	-	0	-	0	-	0	-	0	-	wzi173	unknown (KL107)	unknown	unknown (KL107)	unknown	?-+*	None	0.8464	KL107_05_wzb,KL107_06_wzc,KL107_08,KL107_09,KL107_10,KL107_11_gnd,KL107_12,KL107_13,KL107_14	unknown (OL101)
SAMN14609872	SAMN14609872	B16KP0183	Assembly	2016	-	South Korea	KR	Asia_eastern	human	human	blood	blood	infection		Yoon 2015	Klebsiella pneumoniae	strong	2	5307940	5307940	5546288	no	-	ST17	1	1	7	7	ybt 15; ICEKp11	68-1LV	-	0	-	0	-	0	-	0	-	wzi141	KL25	KL25	K25	K25	-	High	0.9916	KL25_09_wfeD	O5
SAMN14609873	SAMN14609873	B16KP0198	Assembly	2016	-	South Korea	KR	Asia_eastern	human	human	blood	blood	infection		Yoon 2015	Klebsiella pneumoniae	strong	2	5309291	5309291	5547639	no	-	ST17	1	1	7	7	ybt 15; ICEKp11	68-1LV	-	0	-	0	-	0	-	0	-	wzi141	KL25	KL25	K25	K25	-	High	0.9916	KL25_09_wfeD	O5
SAMN14609876	SAMN14609876	B17KP0020	Assembly	2017	-	South Korea	KR	Asia_eastern	human	human	blood	blood	infection		Yoon 2015	Klebsiella pneumoniae	strong	2	5308267	5308267	5546422	no	-	ST17	1	1	7	7	ybt 15; ICEKp11	68-1LV	-	0	-	0	-	0	-	0	-	wzi141	KL25	KL25	K25	K25	-	High	0.9915	KL25_09_wfeD	O5
SAMN14609928	SAMN14609928	E16KP0180	Assembly	2016	-	South Korea	KR	Asia_eastern	human	human	blood	blood	infection	yes	Yoon 2015	Klebsiella pneumoniae	strong	2	5281075	5281075	5526560	no	-	ST17	1	1	7	8	ybt 5; ICEKp6	10-2LV	-	0	-	0	-	0	-	0	-	wzi525	unknown (KL107)	unknown	unknown (KL107)	unknown	?-+*	None	0.8069	KL107_05_wzb,KL107_06_wzc,KL107_07_wbaP,KL107_08,KL107_09,KL107_10,KL107_12,KL107_13,KL107_14,KL107_15	unknown (O4)
SAMN14609930	SAMN14609930	E16KP0210	Assembly	2016	-	South Korea	KR	Asia_eastern	human	human	blood	blood	infection		Yoon 2015	Klebsiella pneumoniae	strong	2	5323430	5323430	5557677	no	-	ST17	1	1	6	7	ybt 5; ICEKp6	10-2LV	-	0	-	0	-	0	-	0	-	wzi525	unknown (KL107)	unknown	unknown (KL107)	unknown	?-+*	None	0.8069	KL107_05_wzb,KL107_06_wzc,KL107_07_wbaP,KL107_08,KL107_09,KL107_10,KL107_12,KL107_13,KL107_14,KL107_15	unknown (O4)
SAMN14898739	SAMN14898739	H39	Assembly	2019	-	Nigeria	NG	Africa_sub_saharan	human	human	urine	urine	infection	yes	NCBI_refseq	Klebsiella pneumoniae	strong	77	141249	331602	5361114	no	-	ST17	0	0	5	5	-	0	-	0	-	0	-	0	-	0	-	wzi386	unknown (KL169)	KL169	unknown (KL169)	KL169	?-	None	0.9799	KL169_18_rmlB,KL169_19_rmlA,KL169_20_rmlD,KL169_21_rmlC	OL104
SPARK_1907_C1	SPARK_1907_C1	SPARK_1907_C1	PE fastq	2018	2018-04-16	Italy	IT	Europe_southern	animal	Pig	Rectal swab	intestinal	non-human	yes	SpARK 2021	Klebsiella pneumoniae	strong	71	426979	1333325	5394204	no	-	ST17	0	0	1	1	-	0	-	0	-	0	-	0	-	0	-	wzi360	KL122	KL122	unknown (KL122)	KL122	none	Very high	0.9998		O1/O2v2
SPARK_1980_C1	SPARK_1980_C1	SPARK_1980_C1	PE fastq	2018	2018-04-23	Italy	IT	Europe_southern	animal	Cow	Rectal swab	intestinal	non-human	yes	SpARK 2021	Klebsiella pneumoniae	strong	31	1043718	1878272	5106724	no	-	ST17	0	0	0	0	-	0	-	0	-	0	-	0	-	0	-	wzi82	KL23	KL23	K23	K23	none	Very high	0.9994		O1/O2v2
SPARK_2086_C1	SPARK_2086_C1	SPARK_2086_C1	PE fastq	2018	2018-05-07	Italy	IT	Europe_southern	human	human	Bronchial	respiratory	respiratory		SpARK 2021	Klebsiella pneumoniae	strong	60	471987	1403220	5284973	no	-	ST17	0	0	1	1	-	0	-	0	-	0	-	0	-	0	-	wzi141	KL25	KL25	K25	K25	-	High	0.9916	KL25_09_wfeD	O5
SPARK_2923_C2	SPARK_2923_C2	SPARK_2923_C2	PE fastq	2018	2018-05-30	Italy	IT	Europe_southern	animal	Fly	internal_organs	internal_organs	non-human	yes	SpARK 2021	Klebsiella pneumoniae	strong	138	331167	951320	5423447	no	-	ST17	0	0	0	0	-	0	-	0	-	0	-	0	-	0	-	wzi141	KL25	KL25	K25	K25	-	High	0.9917	KL25_09_wfeD	O5
SPARK_418_C2	SPARK_418_C2	SPARK_418_C2	PE fastq	2017	2017-09-11	Italy	IT	Europe_southern	human	human	Faeces	intestinal	carriage		SpARK 2021	Klebsiella pneumoniae	strong	112	293151	790537	5363063	no	-	ST17	0	0	0	0	-	0	-	0	-	0	-	0	-	0	-	wzi130	KL58	KL58	K58	K58	none	Very high	0.9998		O3b
SPARK_424_C1	SPARK_424_C1	SPARK_424_C1	PE fastq	2017	2017-09-12	Italy	IT	Europe_southern	human	human	Faeces	intestinal	carriage		SpARK 2021	Klebsiella pneumoniae	strong	117	221683	790537	5355704	no	-	ST17	0	0	0	0	-	0	-	0	-	0	-	0	-	0	-	wzi130	KL58	KL58	K58	K58	none	Very high	0.9999		O3b
SPARK_427_C1	SPARK_427_C1	SPARK_427_C1	PE fastq	2017	2017-09-13	Italy	IT	Europe_southern	human	human	Faeces	intestinal	carriage		SpARK 2021	Klebsiella pneumoniae	strong	112	310375	962306	5358027	no	-	ST17	0	0	0	0	-	0	-	0	-	0	-	0	-	0	-	wzi130	KL58	KL58	K58	K58	none	Very high	0.9998		O3b
SPARK_431_C1	SPARK_431_C1	SPARK_431_C1	PE fastq	2017	2017-09-12	Italy	IT	Europe_southern	human	human	Faeces	intestinal	carriage	yes	SpARK 2021	Klebsiella pneumoniae	strong	119	200755	608360	5355515	no	-	ST17	0	0	0	0	-	0	-	0	-	0	-	0	-	0	-	wzi130	KL58	KL58	K58	K58	none	Very high	0.9998		O3b
SPARK_444_C1	SPARK_444_C1	SPARK_444_C1	PE fastq	2017	2017-09-19	Italy	IT	Europe_southern	human	human	Urine	urine	infection		SpARK 2021	Klebsiella pneumoniae	strong	95	310393	803277	5503154	no	-	ST17	1	0	0	0	ybt 15; ICEKp11	231-2LV	-	0	-	0	-	0	-	0	-	wzi141	KL25	KL25	K25	K25	?-	Good	0.9917	KL25_07_wcaJ,KL25_09_wfeD	O5
SRR1159093	SAMN02581270	UCI 64	PE fastq	2013	-	USA	US	America_northern	human	human	urine	urine	infection	yes	NCBI_refseq	Klebsiella pneumoniae	strong	221	182722	491342	5475312	no	-	ST17	0	0	0	0	-	0	-	0	-	0	-	0	-	0	-	wzi50	KL15	KL15	K15	K15	none	Very high	0.9989		O4
SRR1187719	SAMN02581290	BIDMC 69	PE fastq	2013	-	USA	US	America_northern	human	human	sputum	respiratory	respiratory	yes	NCBI_refseq	Klebsiella pneumoniae	strong	179	273055	800690	5468550	no	-	ST17	0	0	0	0	-	0	-	0	-	0	-	0	-	0	-	wzi82	KL23	KL23	K23	K23	none	Very high	0.9994		O1/O2v2
SRR1187785	SAMN02581302	BWH 48	PE fastq	2013	-	USA	US	America_northern	human	human	urine	urine	infection		NCBI_refseq	Klebsiella pneumoniae	strong	193	204900	359487	5472656	no	-	ST17	1	0	0	0	ybt 15; ICEKp11	231	-	0	-	0	-	0	-	0	-	wzi141	KL25	KL25	K25	K25	-	High	0.9917	KL25_09_wfeD	O5
SRR1196793	SAMN02581392	MGH 60	PE fastq	2013	-	USA	US	America_northern	human	human	sputum	respiratory	respiratory		NCBI_refseq	Klebsiella pneumoniae	strong	184	263330	792832	5442323	no	-	ST17	1	0	4	4	ybt 10; ICEKp4	20	-	0	-	0	-	0	-	0	-	wzi141	KL25	KL25	K25	K25	-	High	0.9916	KL25_09_wfeD	O5
SRR2724113	SAMN04158309	50690310	PE fastq	2013	-	Norway	NO	Europe_northern	human	human	urine	urine	infection	yes	NCBI_refseq	Klebsiella pneumoniae	strong	195	402657	1486927	5831508	no	-	ST17	1	2	10	18	ybt 15; ICEKp11	230	-	0	-	0	-	0	-	0	-	wzi141	KL25	KL25	K25	K25	-	High	0.9916	KL25_09_wfeD	O5
SRR2724129	SAMN04158320	50825040	PE fastq	2014	-	Norway	NO	Europe_northern	human	human	rectal swab	intestinal	carriage	yes	NCBI_refseq	Klebsiella pneumoniae	strong	91	241031	552274	5485941	no	-	ST17	1	2	7	12	ybt unknown	0	-	0	-	0	-	0	-	0	-	wzi141	KL25	KL25	K25	K25	?-	Good	0.9916	KL25_08_wzy,KL25_09_wfeD	O5
SRR5168849	SAMN06218047	39879	PE fastq	2013	-	USA	US	America_northern	human	human	blood	blood	infection		NCBI_refseq	Klebsiella pneumoniae	strong	118	326834	745263	5474117	no	-	ST17	1	2	5	5	ybt 10; ICEKp4	513	-	0	-	0	-	0	-	0	-	wzi141	KL25	KL25	K25	K25	?-	Good	0.9915	KL25_09_wfeD	O5
SRR5283501	SAMN06445923	A5	PE fastq	2008	2008-02-25	USA	US	America_northern	human	human	BAL	respiratory	respiratory	yes	NCBI_refseq	Klebsiella pneumoniae	strong	87	368988	909475	5540196	no	-	ST17	0	2	7	11	-	0	-	0	-	0	-	0	-	0	-	wzi82	KL23	KL23	K23	K23	none	Very high	0.9994		O1/O2v2
SRR5283502	SAMN06445922	A2	PE fastq	2008	2008-01-05	USA	US	America_northern	human	human	sputum	respiratory	respiratory	yes	NCBI_refseq	Klebsiella pneumoniae	strong	142	318158	1010938	5540205	no	-	ST17	0	2	7	11	-	0	-	0	-	0	-	0	-	0	-	wzi82	KL23	KL23	K23	K23	none	Very high	0.9995		O1/O2v2
SRR5513475	SAMN05960949	AK_800	PE fastq	2015	2015-12-15	Nigeria	NG	Africa_sub_saharan	human	human	blood	blood	infection		NCBI_refseq	Klebsiella pneumoniae	strong	137	203831	501804	5542988	no	-	ST17	1	1	6	8	ybt 13; ICEKp2	299-2LV	-	0	-	0	-	0	-	0	-	wzi141	KL25	KL25	K25	K25	-	High	0.9916	KL25_09_wfeD	O5
SRR5513555	SAMN05960928	G3704	PE fastq	2015	2015-03-25	Nigeria	NG	Africa_sub_saharan	human	human	blood	blood	infection	yes	NCBI_refseq	Klebsiella pneumoniae	strong	138	243748	635818	5587764	no	-	ST17	1	1	6	9	ybt 16; ICEKp12	294	-	0	-	0	-	0	-	0	-	wzi2	KL2	KL2	K2	K2	none	Very high	0.9975		O1/O2v1
SRR5513563	SAMN05960941	G4712	PE fastq	2016	2016-07-25	Nigeria	NG	Africa_sub_saharan	human	human	blood	blood	infection		NCBI_refseq	Klebsiella pneumoniae	strong	140	197245	455819	5574667	no	-	ST17	1	1	6	8	ybt 16; ICEKp12	294	-	0	-	0	-	0	-	0	-	wzi2	KL2	KL2	K2	K2	?-	Good	0.9974	KL2_07	O1/O2v1
SRR5513620	SAMN05960966	MM_2436	PE fastq	2015	2015-12-15	Nigeria	NG	Africa_sub_saharan	human	human	blood	blood	infection	yes	NCBI_refseq	Klebsiella pneumoniae	strong	129	203075	454988	5545648	no	-	ST17	1	1	6	8	ybt 13; ICEKp2	299-2LV	-	0	-	0	-	0	-	0	-	wzi141	KL25	KL25	K25	K25	-	High	0.9916	KL25_09_wfeD	O5
SRR5514219	SAMN05960878	PO613	PE fastq	2009	2009-06-25	Nigeria	NG	Africa_sub_saharan	human	human	blood	blood	infection	yes	NCBI_refseq	Klebsiella pneumoniae	strong	104	247710	975070	5583567	no	-	ST17	1	1	7	9	ybt 16; ICEKp12	277	-	0	-	0	-	0	-	0	-	wzi141	KL25	KL25	K25	K25	-	High	0.9916	KL25_09_wfeD	O5
SRR5943221	SAMN07450607	KPCTRSRTH02	PE fastq	2016	2016-08-11	Thailand	TH	Asia_SE	animal	Pig	rectal swab	intestinal	carriage	yes	NCBI_refseq	Klebsiella pneumoniae	strong	93	310362	899316	5621723	no	-	ST17	0	1	7	12	-	0	-	0	-	0	-	0	-	0	-	wzi19	KL19	KL19	K19	K19	*	High	0.9495		O1/O2v2
SRR6710020	SAMN08513459	CRK0348	PE fastq	2012	-	USA	US	America_northern	human	human	urine	urine	infection	yes	NCBI_refseq	Klebsiella pneumoniae	strong	71	410462	1036065	5355640	no	-	ST17	0	2	8	10	-	0	-	0	-	0	-	0	-	0	-	wzi386	KL169	KL169	unknown (KL169)	KL169	?	Good	0.9989		OL104
SRR8071964	SAMN06218088	43421	PE fastq	2013	-	USA	US	America_northern	human	human	blood	blood	infection		NCBI_refseq	Klebsiella pneumoniae	strong	73	377036	914041	5389275	no	-	ST17	1	3	6	6	ybt 15; ICEKp11 (truncated)	230-2LV	-	0	-	0	-	0	-	0	-	wzi141	KL25	KL25	K25	K25	-	High	0.9916	KL25_09_wfeD	O5
SRR8071967	SAMN06218090	43419	PE fastq	2013	-	USA	US	America_northern	human	human	blood	blood	infection		NCBI_refseq	Klebsiella pneumoniae	strong	84	377036	621801	5388755	no	-	ST17	1	3	6	6	ybt 15; ICEKp11	230-1LV	-	0	-	0	-	0	-	0	-	wzi141	KL25	KL25	K25	K25	-	High	0.9916	KL25_09_wfeD	O5
SRR8071992	SAMN06218082	44812	PE fastq	2013	-	USA	US	America_northern	human	human	blood	blood	infection		NCBI_refseq	Klebsiella pneumoniae	strong	71	427133	816025	5463764	no	-	ST17	1	2	5	6	ybt 15; ICEKp11	229-2LV	-	0	-	0	-	0	-	0	-	wzi141	KL25	KL25	K25	K25	-	High	0.9915	KL25_09_wfeD	O5
SRR8072006	SAMN06218128	44822	PE fastq	2013	-	USA	US	America_northern	human	human	blood	blood	infection	yes	NCBI_refseq	Klebsiella pneumoniae	strong	135	257481	656998	5598387	no	-	ST17	1	2	3	4	ybt 15; ICEKp11	231	-	0	-	0	-	0	-	0	-	wzi141	KL25	KL25	K25	K25	?-	Good	0.9917	KL25_09_wfeD	O5
SRR8610349	SAMN10986382	157HS-A	PE fastq	2018	-	Tanzania	TZ	Africa_sub_saharan	human	human	rectal swab	intestinal	carriage		Büdel 2019	Klebsiella pneumoniae	strong	92	329312	777546	5400649	no	-	ST17	0	1	8	11	-	0	-	0	-	0	-	0	-	0	-	wzi197	KL141	KL141	unknown (KL141)	KL141	none	Perfect	1		O4
SRR8610354	SAMN10986380	11HS-B	PE fastq	2018	-	Tanzania	TZ	Africa_sub_saharan	human	human	rectal swab	intestinal	carriage		Büdel 2019	Klebsiella pneumoniae	strong	95	329312	777546	5400493	no	-	ST17	0	1	8	11	-	0	-	0	-	0	-	0	-	0	-	wzi197	KL141	KL141	unknown (KL141)	KL141	none	Perfect	1		O4
SRR9858907	SAMN12392863	KP0265	PE fastq	2013	2013-03-19	USA	US	America_northern	human	human	Bacteremia	blood	infection	yes	Macesic 2020	Klebsiella pneumoniae	strong	75	497945	1018502	5465209	no	-	ST17	1	2	5	6	ybt 15; ICEKp11	229-2LV	-	0	-	0	-	0	-	0	-	wzi141	KL25	KL25	K25	K25	-	High	0.9914	KL25_09_wfeD	O5
T7-020	SAMEA7773570	T7-020	PE fastq	2015	2015-04-17	Norway	NO	Europe_northern	human	human	faecal	intestinal	carriage		KPT7	Klebsiella pneumoniae	strong	113	386192	920083	5439678	no	-	ST17	0	0	0	0	-	0	-	0	-	0	-	0	-	0	-	wzi82	KL38	KL38	K38	K38	none	Very high	0.9898		O1/O2v2
T7-250	SAMEA7773799	T7-250	PE fastq	2015	2015-09-04	Norway	NO	Europe_northern	human	human	faecal	intestinal	carriage		KPT7	Klebsiella pneumoniae	strong	89	350204	803276	5401888	no	-	ST17	1	0	3	3	ybt 15; ICEKp11 (incomplete)	231-1LV	-	0	-	0	-	0	-	0	-	wzi141	KL25	KL25	K25	K25	-	High	0.9917	KL25_09_wfeD	O5
T7-474	SAMEA7774017	T7-474	PE fastq	2016	2016-01-20	Norway	NO	Europe_northern	human	human	faecal	intestinal	carriage	yes	KPT7	Klebsiella pneumoniae	strong	147	265341	983030	5500739	no	-	ST17	0	0	0	0	-	0	-	0	-	0	-	0	-	0	-	wzi360	KL122	KL122	unknown (KL122)	KL122	none	Very high	0.9997		O1/O2v2
[truncated: 126 more columns]

## Sheet: Table S3
Table S3: Within-host colonisation time, number and type of SNPs, and number of gene gain-loss events during the Stavanger NICU outbreak.
	Colonisation time				Antibiotics given			Numer of SNPs against Kp2177 per replicon by SNP type																Gene gain/loss
								Chromosome Kp2177				pKp2177_p1				pKp2177_p2				Total
child	NICU genome	Follow-up genome	Colonisation time (days)	Colonisation time (months)	In hospital	At home	Overall	All SNP types	nsSNP	sSNP	IntergenicSNP	All SNP types	nsSNP	sSNP	IntergenicSNP	All SNP type	nsSNP	sSNP	IntergenicSNP	All SNP types	nsSNP	sSNP	IntergenicSNP	Genes lost	Gene loss events	Genes gained	Gene gain events	Total gain/loss of genes	Total gene gain/loss events	Genes with no gain or loss
KN_0056A	KN_0056A-F	KN_0056A-L	202	6	yes	no	yes	2	2	0	0	0	0	0	0	0	0	0	0	2	2	0	0	1	1	48	31	49	32	5693
KN_0057A	KN_0057A-F	KN_0057A-L	293	9	yes	no	yes	2	2	0	0	0	0	0	0	0	0	0	0	2	2	0	0	22	16	166	95	188	111	5554
KN_0059A	KN_0059A-F	KN_0059A-L	288	9	yes	no	yes	4	0	0	4	0	0	0	0	0	0	0	0	4	0	0	4	96	66	100	63	196	129	5546
KN_0068A	KN_0068A-F	KN_0068A-L	451	14	yes	no	yes	3	1	1	1	0	0	0	0	0	0	0	0	3	1	1	1	26	12	46	24	72	36	5670
KN_0074A	KN_0074A-F	KN_0074A-L	103	3	yes	no	yes	0	0	0	0	0	0	0	0	0	0	0	0	0	0	0	0	9	5	62	45	71	50	5671
KN_0086A	KN_0086A-F	KN_0086A-L	356	11	yes	no	yes	1	1	0	0	0	0	0	0	1	0	0	1	2	1	0	1	0	0	25	14	25	14	5717
KN_0089A	KN_0089A-F	KN_0089A-L	136	4	yes	no	yes	4	2	1	1	0	0	0	0	0	0	0	0	4	2	1	1	36	26	41	22	77	48	5665
KN_0099A	KN_0099A-F	KN_0099A-L	560	18	yes	no	yes	4	4	0	0	0	0	0	0	0	0	0	0	4	4	0	0	27	20	44	23	71	43	5671
KN_0111A	KN_0111A-F	KN_0111A-L	303	10	no	yes	yes	4	3	0	1	0	0	0	0	0	0	0	0	4	3	0	1	188	94	24	11	212	105	5530
KN_0114A	KN_0114A-F	KN_0114A-L	646	21	yes	no	yes	4	1	3	0	0	0	0	0	0	0	0	0	4	1	3	0	77	44	21	8	98	52	5644
KN_0124A	KN_0124A-F	KN_0124A-L	443	14	yes	yes	yes	1	1	0	0	0	0	0	0	0	0	0	0	1	1	0	0	4	3	2	2	6	5	5736
KN_0128A	KN_0128A-F	KN_0128A-L	471	15	yes	no	yes	3	2	1	0	0	0	0	0	0	0	0	0	3	2	1	0	8	3	33	21	41	24	5701
KN_0131A	KN_0131A-F	KN_0131A-L	230	7	yes	no	yes	5	4	1	0	1	0	1	0	0	0	0	0	6	4	2	0	6	4	44	31	50	35	5692
KN_0133A	KN_0133A-F	KN_0133A-L	202	6	no	yes	yes	0	0	0	0	0	0	0	0	2	0	0	2	2	0	0	2	9	5	52	36	61	41	5681
KN_0134A	KN_0134A-F	KN_0134A-L	223	7	no	no	no	0	0	0	0	0	0	0	0	0	0	0	0	0	0	0	0	1	1	45	32	46	33	5696
KN_0141A	KN_0141A-F	KN_0141A-L	393	12	yes	no	yes	3	2	1	0	0	0	0	0	0	0	0	0	3	2	1	0	23	13	50	36	73	49	5669
KN_0142A	KN_0142A-F	KN_0142A-L	161	5	no	no	no	1	0	0	1	0	0	0	0	0	0	0	0	1	0	0	1	33	26	31	19	64	45	5678
KN_0143A	KN_0143A-F	KN_0143A-L	477	15	yes	yes	yes	1	1	0	0	0	0	0	0	0	0	0	0	1	1	0	0	15	8	57	37	72	45	5670
KN_0144A	KN_0144A-F	KN_0144A-L	434	14	yes	no	yes	10	5	1	4	0	0	0	0	0	0	0	0	10	5	1	4	77	57	61	26	138	83	5604
KN_0145A	KN_0145A-F	KN_0145A-L	415	13	yes	yes	yes	2	2	0	0	0	0	0	0	0	0	0	0	2	2	0	0	2	2	85	58	87	60	5655
KN_0146A	KN_0146A-F	KN_0146A-L	356	11	yes	no	yes	0	0	0	0	0	0	0	0	0	0	0	0	0	0	0	0	0	0	52	34	52	34	5690
KN_0149A	KN_0149A-F	KN_0149A-L	206	6	yes	no	yes	1	0	0	1	0	0	0	0	0	0	0	0	1	0	0	1	0	0	49	31	49	31	5693
KN_0151A	KN_0151A-F	KN_0151A-L	362	11	yes	no	yes	1	1	0	0	0	0	0	0	0	0	0	0	1	1	0	0	2	1	28	16	30	17	5712
KN_0152A	KN_0152A-F	KN_0152A-L	398	13	yes	no	yes	4	2	2	0	0	0	0	0	0	0	0	0	4	2	2	0	17	14	22	11	39	25	5703
KN_0154A	KN_0154A-F	KN_0154A-L	301	9	yes	no	yes	1	0	0	1	0	0	0	0	0	0	0	0	1	0	0	1	86	33	14	7	100	40	5642
KN_0159A	KN_0159A-F	KN_0159A-L	453	14	yes	yes	yes	6	5	0	1	0	0	0	0	0	0	0	0	6	5	0	1	2	2	49	38	51	40	5691
KN_0161A	KN_0161A-F	KN_0161A-L	153	5	no	no	no	2	1	0	1	0	0	0	0	0	0	0	0	2	1	0	1	1	1	233	139	234	140	5508
KN_0164A	KN_0164A-F	KN_0164A-L	354	11	no	no	no	5	3	1	1	0	0	0	0	0	0	0	0	5	3	1	1	2	2	49	28	51	30	5691
KN_0166A	KN_0166A-F	KN_0166A-L	219	7	yes	no	yes	1	0	1	0	0	0	0	0	0	0	0	0	1	0	1	0	107	72	204	94	311	166	5431
KN_0167A	KN_0167A-F	KN_0167A-L	604	19	yes	yes	yes	2	2	0	0	0	0	0	0	0	0	0	0	2	2	0	0	73	42	43	32	116	74	5626
KN_0168A	KN_0168A-F	KN_0168A-L	448	14	yes	no	yes	4	3	1	0	0	0	0	0	0	0	0	0	4	3	1	0	59	40	44	20	103	60	5639
KN_0213A	KN_0213A-F	KN_0213A-L	222	7	no	yes	yes	0	0	0	0	0	0	0	0	0	0	0	0	0	0	0	0	2	1	167	59	169	60	5573
KN_0215A	KN_0215A-F	KN_0215A-L	178	5	no	yes	yes	1	1	0	0	0	0	0	0	0	0	0	0	1	1	0	0	0	0	18	11	18	11	5724
KN_0354A	KN_0354A-F	KN_0354A-L	544	17	yes	yes	yes	1	0	1	0	0	0	0	0	1	1	0	0	2	1	1	0	18	11	1	1	19	12	5723
KN_0356A	KN_0356A-F	KN_0356A-L	290	9	no	no	no	1	1	0	0	0	0	0	0	0	0	0	0	1	1	0	0	71	39	7	2	78	41	5664
KN_0358A	KN_0358A-F	KN_0358A-L	235	7	yes	yes	yes	1	1	0	0	0	0	0	0	0	0	0	0	1	1	0	0	0	0	76	51	76	51	5666
KN_121A1	KN_121A1-F	KN_121A1-L	577	19	yes	yes	yes	7	3	3	1	0	0	0	0	0	0	0	0	7	3	3	1	6	2	5	3	11	5	5731
KN_135A1	KN_135A1-F	KN_135A1-L	274	9	no	no	no	3	3	0	0	0	0	0	0	0	0	0	0	3	3	0	0	1	1	55	34	56	35	5686
KN_135A2	KN_135A2-F	KN_135A2-L	239	7	no	no	no	9	6	1	2	0	0	0	0	0	0	0	0	9	6	1	2	0	0	67	42	67	42	5675
KN_157A1	KN_157A1-F	KN_157A1-L	367	12	yes	unknown	yes	3	2	1	0	0	0	0	0	0	0	0	0	3	2	1	0	0	0	38	23	38	23	5704
KN_157A2	KN_157A2-F	KN_157A2-L	476	15	yes	unknown	yes	6	5	1	0	0	0	0	0	0	0	0	0	6	5	1	0	98	67	50	28	148	95	5594
KN_217A1	KN_217A1-F	KN_217A1-L	475	15	no	no	no	0	0	0	0	0	0	0	0	0	0	0	0	0	0	0	0	32	24	40	29	72	53	5670
KN_217A2	KN_217A2-F	KN_217A2-L	574	18	no	no	no	1	1	0	0	1	0	1	0	0	0	0	0	2	1	1	0	68	41	224	115	292	156	5450
KN_272A1	KN_272A1-F	KN_272A1-L	253	8	no	no	no	3	1	2	0	0	0	0	0	0	0	0	0	3	1	2	0	1	1	39	24	40	25	5702
KN_272A2	KN_272A2-F	KN_272A2-L	221	7	no	no	no	0	0	0	0	0	0	0	0	0	0	0	0	0	0	0	0	220	110	62	31	282	141	5460

## Sheet: Table S4
Table S4: Stavanger NICU outbreak SNPs, SNP type and affected gene products.
RedDog consequences output															Number of genomes with SNP			NICU genomes with SNP
SNP	ref	alt	change	gene	gene with multiple SNPs	ancestral codon	derived codon	ancestral amino acids	derived amino acid	product	nucleotide in gene	codon in gene	position in codon	eplicon	NICU genomes	Follow-up genomes	Total genomes	KN_0124A-F	KN_0358A-F	KN_0056A-F	KN_0114A-F	KN_0128A-F	KN_0215A-F	KN_0111A-F	KN_0354A-F	KN_0213A-F	KN_0159A-F	KN_0166A-F	KN_0086A-F	KN_0161A-F	KN_0059A-F	KN_0133A-F	KN_0143A-F	KN_0134A-F	KN_217A2-F	KN_0164A-F	KN_0074A-F	KN_0167A-F	KN_0151A-F	KN_0152A-F	KN_217A1-F	KN_157A2-F	KN_135A2-F	KN_0145A-F	KN_0168A-F	KN_121A1-F	KN_272A1-F	KN_0149A-F	KN_135A1-F
9211	C	T	s	chromosome__tag_8476-9610		CTG	TTG	L	L	Outer membrane protein/protective antigen OMA87	736	246	1	Chromosome	0	1	1
72276	G	A	s	chromosome__tag_72189-73314		GAC	GAT	D	D	RND efflux system, membrane fusion protein	1038	346	3	Chromosome	0	1	1
186852	C	T	ns	chromosome__tag_185278-187312		GTC	ATC	V	I	Periplasmic alpha-amylase (EC 3.2.1.1)	460	154	1	Chromosome	0	1	1
356853	T	G	ns	chromosome__tag_356452-357961		ACC	CCC	T	P	Aerobic glycerol-3-phosphate dehydrogenase (EC 1.1.5.3)	1108	370	1	Chromosome	0	1	1
360689	C	T	ns	chromosome__tag_360199-362905	x	TGG	TAG	W	*	Transcriptional activator of maltose regulon, MalT	2216	739	2	Chromosome	0	1	1
361477	C	T	s	chromosome__tag_360199-362905	x	CTG	CTA	L	L	Transcriptional activator of maltose regulon, MalT	1428	476	3	Chromosome	0	1	1
362340	G	A	ns	chromosome__tag_360199-362905		CAG	TAG	Q	*	Transcriptional activator of maltose regulon, MalT	565	189	1	Chromosome	0	1	1
501052	C	T	ns	chromosome__tag_500232-501360		GCG	GTG	A	V	Cell division protein ZapE	821	274	2	Chromosome	0	1	1
543822	T	A	ns	chromosome__tag_543279-544128		TTG	ATG	L	M	Dihydropteroate synthase (EC 2.5.1.15)	544	182	1	Chromosome	0	1	1
569732	G	A	ns	chromosome__tag_569459-570107		GTT	ATT	V	I	Uncharacterized protein YraR	274	92	1	Chromosome	0	1	1
641808	G	A	ns	chromosome__tag_641036-642200		ACC	ATC	T	I	1,3-propanediol dehydrogenase (EC 1.1.1.202)	392	131	2	Chromosome	1	1	2
679432	C	T	ns	chromosome__tag_678579-679650		CCG	CTG	P	L	tail fiber protein	854	285	2	Chromosome	0	1	1
686965	G	T	intergenic											Chromosome	1	2	3														KN_0059A-F
718990	C	T	ns	chromosome__tag_718603-719431	x	CAG	TAG	Q	*	3',5'-cyclic-nucleotide phosphodiesterase (EC 3.1.4.17)	388	130	1	Chromosome	0	1	1
719261	C	T	ns	chromosome__tag_718603-719431	x	ACG	ATG	T	M	3',5'-cyclic-nucleotide phosphodiesterase (EC 3.1.4.17)	659	220	2	Chromosome	0	1	1
780700	C	T	intergenic											Chromosome	1	0	1														KN_0059A-F
842658	G	A	ns	chromosome__tag_842158-843607		CAG	TAG	Q	*	Multidrug resistance outer membrane protein MdtP	949	317	1	Chromosome	0	1	1
860816	T	G	ns	chromosome__tag_860521-861520		ATC	AGC	I	S	regulatory protein	296	99	2	Chromosome	0	1	1
884750	G	A	ns	chromosome__tag_883327-884764		TGG	TAG	W	*	beta-fructofuranosidase (EC 3.2.1.26)	1424	475	2	Chromosome	0	1	1
893992	C	T	s	chromosome__tag_893176-894439		CTG	TTG	L	L	Diaminopimelate decarboxylase (EC 4.1.1.20)	817	273	1	Chromosome	0	1	1
941984	T	C	ns	chromosome__tag_941901-942177		AGC	GGC	S	G	Propanediol utilization polyhedral body protein PduJ	193	65	1	Chromosome	0	1	1
950027	T	C	ns	chromosome__tag_949933-950845	x	ATT	ACT	I	T	Propanediol utilization transcriptional activator	95	32	2	Chromosome	0	1	1
950150	A	T	ns	chromosome__tag_949933-950845	x	AAA	ATA	K	I	Propanediol utilization transcriptional activator	218	73	2	Chromosome	0	1	1
1012145	G	A	ns	chromosome__tag_1010790-1013541	x	CAG	TAG	Q	*	Signal transduction histidine-protein kinase BarA (EC 2.7.13.3)	1396	466	1	Chromosome	0	1	1
1012609	A	C	ns	chromosome__tag_1010790-1013541	x	GTG	GGG	V	G	Signal transduction histidine-protein kinase BarA (EC 2.7.13.3)	932	311	2	Chromosome	0	1	1
1012627	C	T	ns	chromosome__tag_1010790-1013541	x	CGC	CAC	R	H	Signal transduction histidine-protein kinase BarA (EC 2.7.13.3)	914	305	2	Chromosome	1	0	1							KN_0111A-F
1012763	G	A	ns	chromosome__tag_1010790-1013541	x	CAG	TAG	Q	*	Signal transduction histidine-protein kinase BarA (EC 2.7.13.3)	778	260	1	Chromosome	1	0	1			KN_0056A-F
1014603	T	G	ns	chromosome__tag_1013654-1014959		GTG	GGG	V	G	23S rRNA (uracil(1939)-C(5))-methyltransferase (EC 2.1.1.190)	950	317	2	Chromosome	0	1	1
1062860	C	T	s	chromosome__tag_1062797-1063685		CTG	TTG	L	L	Transcriptional regulator, LysR family	64	22	1	Chromosome	0	1	1
1075581	T	A	ns	chromosome__tag_1074797-1076990		ATT	AAT	I	N	Endo-b1,4-mannanase 5C	785	262	2	Chromosome	1	0	1																										KN_135A2-F
1131225	G	A	s	chromosome__tag_1131201-1131732		GGC	GGT	G	G	Multidrug resistance regulator EmrR (MprA)	507	169	3	Chromosome	0	1	1
1180475	C	T	ns	chromosome__tag_1180286-1181363		CTT	TTT	L	F	hypothetical protein	190	64	1	Chromosome	0	1	1
1279712	C	T	ns	chromosome__tag_1279316-1279808		CAG	TAG	Q	*	Iron-sulfur cluster regulator IscR	397	133	1	Chromosome	1	3	4
1373147	T	A	ns	chromosome__tag_1373053-1374106		ATT	AAT	I	N	Ethanolamine operon regulatory protein	95	32	2	Chromosome	0	1	1
1412991	G	T	s	chromosome__tag_1412856-1414554		CTC	CTA	L	L	Sensor histidine kinase YpdA	1563	521	3	Chromosome	0	1	1
1582828	C	T	intergenic											Chromosome	1	0	1
1619274	A	C	ns	chromosome__tag_1619078-1620422		TTC	TGC	F	C	Xanthine/uracil/thiamine/ascorbate permease family protein	1148	383	2	Chromosome	1	0	1																																KN_135A1-F
1624014	A	G	ns	chromosome__tag_1624007-1624781		GAG	GGG	E	G	Hydroxyethylthiazole kinase (EC 2.7.1.50)	8	3	2	Chromosome	0	1	1
1676422	G	A	ns	chromosome__tag_1675891-1677325		GGG	AGG	G	R	Uncharacterized 55.8 kDa protein in cps region (ORF3)	532	178	1	Chromosome	1	0	1																									KN_157A2-F
1680714	A	G	ns	chromosome__tag_1679060-1681214		AAG	AGG	K	R	Tyrosine-protein kinase (EC 2.7.10.2)	1655	552	2	Chromosome	0	1	1
1695155	T	A	ns	chromosome__tag_1694923-1696339		ATT	AAT	I	N	Mannose-1-phosphate guanylyltransferase (EC 2.7.7.13) / Mannose-6-phosphate isomerase (EC 5.3.1.8)	233	78	2	Chromosome	0	1	1
1726209	C	T	s	chromosome__tag_1726099-1727263		TCC	TCT	S	S	D-alanyl-D-alanine carboxypeptidase (EC 3.4.16.4)	111	37	3	Chromosome	1	0	1
1785687	A	T	ns	chromosome__tag_1783838-1786577		GTG	GAG	V	E	Inner membrane protein forms channel for type IV secretion of T-DNA complex, VirB3 / ATPase required for both assembly of type IV secretion complex and secretion of T-DNA complex, VirB4	890	297	2	Chromosome	1	0	1
1808437	G	A	ns	chromosome__tag_1807139-1813247		CAG	TAG	Q	*	iron aquisition yersiniabactin synthesis enzyme (Irp2) @ Siderophore biosynthesis non-ribosomal peptide synthetase modules	4810	1604	1	Chromosome	0	1	1
1881865	G	T	ns	chromosome__tag_1881640-1882348	x	GGG	TGG	G	W	BarA-associated response regulator UvrY (= GacA = SirA)	226	76	1	Chromosome	0	1	1
1881865	G	A	ns	chromosome__tag_1881640-1882348	x	GGG	AGG	G	R	BarA-associated response regulator UvrY (= GacA = SirA)	226	76	1	Chromosome	0	4	4
1931811	A	G	ns	chromosome__tag_1931444-1932104		GAG	GGG	E	G	FIG004088: inner membrane protein YebE	368	123	2	Chromosome	0	1	1
1951329	A	T	s	chromosome__tag_1950375-1951797		GGT	GGA	G	G	Uncharacterized transporter YebQ, major facilitator superfamily (MFS)	468	156	3	Chromosome	0	1	1
1953297	A	T	intergenic											Chromosome	0	1	1
2078945	C	T	s	chromosome__tag_2077739-2079518	x	GCG	GCA	A	A	Nitrate/nitrite sensor protein NarX	573	191	3	Chromosome	0	1	1
2079235	G	A	ns	chromosome__tag_2077739-2079518	x	CAG	TAG	Q	*	Nitrate/nitrite sensor protein NarX	283	95	1	Chromosome	0	1	1
2081353	C	A	intergenic											Chromosome	0	1	1
2186839	C	A	s	chromosome__tag_2186570-2187587		ATC	ATA	I	I	4-hydroxy-2-oxovalerate aldolase (EC 4.1.3.39)	270	90	3	Chromosome	0	1	1
2293878	A	G	intergenic											Chromosome	0	1	1
2346433	C	T	intergenic											Chromosome	0	1	1
2420608	C	T	s	chromosome__tag_2419244-2420900		GCC	GCT	A	A	ABC transporter, permease protein	1365	455	3	Chromosome	0	1	1
2434363	G	A	ns	chromosome__tag_2434012-2435176		GCG	ACG	A	T	Muconate cycloisomerase (EC 5.5.1.1)	352	118	1	Chromosome	1	0	1										KN_0159A-F
2441858	G	A	ns	chromosome__tag_2441335-2444413		TGC	TAC	C	Y	Formate dehydrogenase N alpha subunit (EC 1.2.1.2) @ selenocysteine-containing	524	175	2	Chromosome	0	1	1
2509098	C	T	s	chromosome__tag_2508672-2510145		CTG	CTA	L	L	L-2,4-diaminobutyrate decarboxylase (EC 4.1.1.86)	1047	349	3	Chromosome	0	1	1
2536953	G	A	ns	chromosome__tag_2535970-2537245		CAG	TAG	Q	*	3-oxoacyl-[acyl-carrier-protein] synthase, KASII (EC 2.3.1.179)	292	98	1	Chromosome	0	1	1
2562492	C	T	s	chromosome__tag_2561994-2562573		GAG	GAA	E	E	Transcriptional regulator, AcrR family	81	27	3	Chromosome	0	1	1
2597570	C	T	ns	chromosome__tag_2597554-2598463		AGG	AAG	R	K	Transcriptional regulator, LysR family	893	298	2	Chromosome	1	0	1
2612028	G	A	ns	chromosome__tag_2611435-2612209		CGA	TGA	R	*	Transcriptional repressor of the fructose operon, DeoR family	181	61	1	Chromosome	0	1	1
2618846	T	G	ns	chromosome__tag_2617516-2618851		GTA	GGA	V	G	Homolog of fucose/glucose/galactose permeases	1331	444	2	Chromosome	0	1	1
2675564	G	A	ns	chromosome__tag_2675473-2675794		TGG	TAG	W	*	4-carboxymuconolactone decarboxylase (EC 4.1.1.44)	92	31	2	Chromosome	0	1	1
2751948	G	T	intergenic											Chromosome	0	1	1
2928562	T	C	ns	chromosome__tag_2927205-2930655	x	AAT	AGT	N	S	T6SS component TssM (IcmF/VasK)	2093	698	2	Chromosome	0	1	1
2928698	C	A	ns	chromosome__tag_2927205-2930655	x	GCC	TCC	A	S	T6SS component TssM (IcmF/VasK)	1957	653	1	Chromosome	0	1	1
2984949	A	T	intergenic											Chromosome	1	0	1																										KN_135A2-F
3020136	C	T	ns	chromosome__tag_3019758-3022068		CGA	TGA	R	*	Transcriptional regulator, AraC family	379	127	1	Chromosome	0	1	1
3027876	A	C	ns	chromosome__tag_3027708-3028701		ACC	CCC	T	P	Peptide ABC transporter, ATP-binding protein SapD	169	57	1	Chromosome	0	1	1
3100420	C	G	s	chromosome__tag_3100010-3100667		GCC	GCG	A	A	DedA family inner membrane protein YdjX	411	137	3	Chromosome	0	1	1
3194312	A	C	intergenic											Chromosome	0	1	1
3226171	T	A	ns	chromosome__tag_3224274-3226251		AAA	ATA	K	I	hypothetical protein	80	27	2	Chromosome	0	1	1
3283391	G	A	ns	chromosome__tag_3282525-3283476		CAG	TAG	Q	*	Transaldolase (EC 2.2.1.2)	85	29	1	Chromosome	0	1	1
3315369	C	T	ns	chromosome__tag_3314843-3315866		TGG	TAG	W	*	Murein endolytic transglycosylase MltG	497	166	2	Chromosome	1	0	1
3367453	T	A	intergenic											Chromosome	0	1	1
3389323	C	T	s	chromosome__tag_3389180-3389738		GCC	GCT	A	A	Putrescine utilization regulator	144	48	3	Chromosome	1	1	2
3505512	C	T	ns	chromosome__tag_3504851-3507131		GGC	GAC	G	D	ATP-dependent Clp protease ATP-binding subunit ClpA	1619	540	2	Chromosome	0	1	1
3510422	A	G	ns	chromosome__tag_3510039-3511155		TTT	CTT	F	L	Macrolide-specific efflux protein MacA	733	245	1	Chromosome	0	1	1
3520880	G	T	s	chromosome__tag_3520419-3521421		GCG	GCT	A	A	Low-specificity L-threonine aldolase (EC 4.1.2.48)	462	154	3	Chromosome	0	1	1
3592311	C	T	intergenic											Chromosome	2	0	2																															KN_0149A-F
3664233	T	G	ns	chromosome__tag_3663414-3664512		TCG	GCG	S	A	Sensor protein BasS/PmrB (activates BasR/PmrA)	820	274	1	Chromosome	1	0	1																									KN_157A2-F
3752273	A	T	ns	chromosome__tag_3750941-3752621		ATG	TTG	M	L	Potassium-transporting ATPase A chain (EC 3.6.3.12) (TC 3.A.3.7.1)	1333	445	1	Chromosome	0	1	1
3840918	C	T	s	chromosome__tag_3840673-3841714		AGC	AGT	S	S	Transcriptional regulator, LacI family	246	82	3	Chromosome	5	4	9															KN_0133A-F		KN_0134A-F												KN_121A1-F
3924385	G	A	ns	chromosome__tag_3923551-3924475		GCG	ACG	A	T	Permease of the drug/metabolite transporter (DMT) superfamily	835	279	1	Chromosome	0	1	1
3943358	A	G	intergenic											Chromosome	0	1	1
3950678	G	A	s	chromosome__tag_3950204-3952934	x	CCC	CCT	P	P	Putative inner membrane protein	2256	752	3	Chromosome	1	0	1					KN_0128A-F
3952839	A	G	ns	chromosome__tag_3950204-3952934	x	ATC	ACC	I	T	Putative inner membrane protein	95	32	2	Chromosome	0	1	1
4019728	A	T	ns	chromosome__tag_4019546-4021115		TAT	AAT	Y	N	Transcriptional activator of cad operon	1387	463	1	Chromosome	0	1	1
4030141	A	G	ns	chromosome__tag_4030000-4030306		AAG	GAG	K	E	hypothetical protein	142	48	1	Chromosome	1	1	2		KN_0358A-F
4042813	G	A	ns	chromosome__tag_4042508-4043096		CAG	TAG	Q	*	Mobile element protein	283	95	1	Chromosome	0	1	1
4095301	G	A	s	chromosome__tag_4093390-4095805		TTC	TTT	F	F	Uncharacterized metabolite ABC transporter in Enterobacteriaceae, permease protein EC-YbbP	504	168	3	Chromosome	0	1	1
4136954	A	C	ns	chromosome__tag_4136647-4137718		GTG	GGG	V	G	Transcriptional repressor of the lac operon	764	255	2	Chromosome	0	1	1
4165450	G	A	ns	chromosome__tag_4165111-4166812		GGT	AGT	G	S	Uncharacterized substrate-biding protein YbaE	340	114	1	Chromosome	0	1	1
4173357	C	T	ns	chromosome__tag_4171292-4173647		CGT	CAT	R	H	ATP-dependent protease La (EC 3.4.21.53) Type I	290	97	2	Chromosome	0	1	1
4246703	C	T	ns	chromosome__tag_4246505-4247216		CAG	TAG	Q	*	hypothetical protein	199	67	1	Chromosome	0	1	1
4334954	C	A	ns	chromosome__tag_4333795-4335244		ACC	AAC	T	N	Succinate-semialdehyde dehydrogenase [NAD(P)+] (EC 1.2.1.16)	1160	387	2	Chromosome	0	1	1
4352841	A	T	ns	chromosome__tag_4352160-4352901		AGC	TGC	S	C	Putative L,D-transpeptidase YafK	682	228	1	Chromosome	0	1	1
4412417	G	A	s	chromosome__tag_4412079-4412904		CAG	CAA	Q	Q	2,3,4,5-tetrahydropyridine-2,6-dicarboxylate N-succinyltransferase (EC 2.3.1.117)	339	113	3	Chromosome	1	0	1																														KN_272A1-F
4588023	C	A	intergenic											Chromosome	0	1	1
4752665	C	T	ns	chromosome__tag_4752290-4753019		CAG	TAG	Q	*	Transcriptional regulator STM1390	376	126	1	Chromosome	0	1	1
4796693	A	T	ns	chromosome__tag_4796494-4798006		AAC	ATC	N	I	Cytosol aminopeptidase PepA (EC 3.4.11.1)	200	67	2	Chromosome	1	0	1																																KN_135A1-F
4893344	G	A	ns	chromosome__tag_4892143-4893406		CCT	CTT	P	L	HflK protein	62	21	2	Chromosome	0	1	1
4918261	G	T	intergenic											Chromosome	1	0	1														KN_0059A-F
4936224	G	T	ns	chromosome__tag_4935889-4937140		CAG	CAT	Q	H	L-methionine and branched-chain amino acid export protein YjeH	336	112	3	Chromosome	0	1	1
4953013	G	A	s	chromosome__tag_4952741-4954070		CGG	CGA	R	R	Biofilm PGA synthesis N-glycosyltransferase PgaC (EC 2.4.-.-)	273	91	3	Chromosome	0	1	1
5075954	G	A	s	chromosome__tag_5074742-5076527		ACC	ACT	T	T	Isocitrate dehydrogenase phosphatase (EC 2.7.11.5)/kinase (EC 3.1.3.-)	573	191	3	Chromosome	0	1	1
5117247	A	T	ns	chromosome__tag_5117209-5117575		TCT	ACT	S	T	LSU ribosomal protein L7p/L12p (P1/P2)	328	110	1	Chromosome	0	1	1
5136231	C	A	intergenic											Chromosome	0	1	1
5214257	T	A	ns	chromosome__tag_5213966-5214857		TCT	ACT	S	T	Transcriptional regulator IlvY, LysR family	292	98	1	Chromosome	0	1	1
5257355	C	T	s	chromosome__tag_5255711-5258144		CTG	CTA	L	L	Aspartokinase (EC 2.7.2.4) / Homoserine dehydrogenase (EC 1.1.1.3)	789	263	3	Chromosome	0	1	1
5259437	A	C	intergenic											Chromosome	1	0	1																										KN_135A2-F
3156	A	G	intergenic											pKp2177_p1	6	6	12			KN_0056A-F	KN_0114A-F			KN_0111A-F																							KN_272A1-F
121267	G	A	s	pKp2177_1__tag_120859-121585		ACC	ACT	T	T	IncF plasmid conjugative transfer pilin acetylase TraX	318	106	3	pKp2177_p1	0	1	1
152387	A	G	s	pKp2177_1__tag_152213-152582		GAT	GAC	D	D	IncF plasmid conjugative transfer pilin protein TraA	195	65	3	pKp2177_p1	1	0	1
13229	T	G	ns	pKp2177_2__tag_13186-13639		ATG	AGG	M	R	hypothetical protein	44	15	2	pKp2177_p2	0	1	1
35700	C	A	intergenic											pKp2177_p2	0	1	1
44751	T	G	intergenic											pKp2177_p2	0	1	1
44753	A	T	intergenic											pKp2177_p2	0	1	1
[truncated: 58 more columns]

## Sheet: Table S5
Table S5: Summary of literature that mentions Klebsiella pneumoniae ST17 in PubMed abstracts or titles, as of November 2021.
Article	PMID	#ST17 isolates (genomes used in this analysis)	BioProject	Country	Year collected	Source/host	Sample type	Reported ESBL or carbapenemase-encoding genes	Study type *	Comments
Aires 2016	27712929	1	Not WGS	Brazil	Not stated	Human, hospital	Not stated	unknown	Spread of OXA-370 by ST17 and ST16 in Brazil.
Aires-de-Sousa 2020	31873863	4	Not WGS	Portugal	2018-2019	Human, hospital	Not stated	CTX-M-15	Surveillance of intestinal carriage of ESBL and carbapenemase-producing Enterobacteriaceae in a hospital in Portugal.
Alouache 2013	23952363	2	Not WGS	Algeria	2010	Wastewater and treated water	Not stated	CTX-M-3, CTX-M-15	Characterisation of ESBLs and qunionlone resistanct E. coli and K. pneumoniae isolates in WWTPs in Algeria.
Andrade 2018	29459053	3	Not WGS	Brazil	2012	Human, hospital	Not stated	SHV-2a	MDR, specifically CTX-M and KPC-2-producing, K. pneumoniae from four major hospitals in Brazil.
Argente 2019	29631930	1	Not WGS	Spain	2012	Human, hospital	Not stated	CTX-M-15	Characterisation of OXA-48 carbapenemase-producing K. pneumoniae in Catalonia.	Argente 2019 (PFGE) and Miro 2020 (WGS) present the same ST17 isolate. Not included in global dataset as sample type was missing.
Azevedo 2019	30763761	1	Not WGS	Brazil	2013	Human	Not stated	KPC, CTX-M-Gp2	Characterisation of MDR CG258 K. pneumoniae isolates from outpatients with UTIs.
Balm 2013	23374756	2	Not WGS	Singapore	2011	Human, hospital	Not stated	CTXM15	Study of carbamenem non-susceptible Enterobateriaceae from clinical patient samples in seven hospitals in Singapore.
Büdel 2019	31361004	2 (2)	PRJNA523709	Tanzania	2018	Human, hotel employees	Colonisation	CTX-M-14	Colonisation of MDR Enterobacterales in humans in the community.
Büdel 2020	32562537	3 (3)	PRJNA579261, PRJNA579251	Tanzania	2018	Poultry and chicken	Colonisation	CTX-M-14, CTX-M-15	Colonisation of MDR Enterobacterales in healthy poultry and chicken meat.
Chaalal 2021	33428521	2	Not WGS	Algeria	unknown	Chicken meat from poultry farm	unknown	unknown	Studying colistin-resistant Enterobacterales from chicken meat.	Full text was not available. Information obtained from the abstract.
Diestra 2010	20673270	11	Not WGS	Spain	2007	Human, hospital	Not stated	DHA-1	Characterisation of K. pneumoniae isolates producing DHA-1 in a Spanish hospital.
Gamal 2016	26686939	1	Not WGS	Egypt	2013-2014	Human, hospital	Not stated	NDM-1, CTX-M-14, SHV-12	Characterisation of carbapenem-resistent K. pneumoniae from clinical isolates in Egypt.
Giakkoupi 2011	21543359	1	Not WGS	Greece	2009-2010	Human, hospital	Not stated	KPC-2	Study of KPC-2 producing K. pneumoniae in Greece.
Jin 2015	28450951	3	Not WGS	China	2013	Human, hospital	Not stated	NDM-1, IMP-4, CTX-M-15, CTX-M-14	Outbreak of ST17 in 2013. Bed railing source of the outbreak.
Jin 2017	25799421	3	Not WGS	China	2011-2013	Human, hospital	Not stated	CTX-M-14, CTX-M-15, NDM-1, IMP-4	Carbapenem resistant K. pneumoniae in newborns.
Jure 2019	30910742	5	Not WGS	Argentina	2010-2013	Human, hospital	Not stated	KPC-2	KPC producing K. pneumoniae in Argentina.
Kopotsa 2020	33170117	5 (1)	PRJNA565241	South Africa	2018	Human, hospital	Infection	NDM-7, CTXM-15, SCO-1	Characterisation of carbapenem resistant K. pneumoniae in South Africa.
Leangapichart 2021	33829268	5 (5)	PRJEB38540	Thailand	2018	Pig or pig farm worker	Colonisation	CTX-M-14, CTX-M-63	Surveillance of healthy pigs and workers and household members.
Löhr 2015	25738592	57	Not WGS	Norway	2008-2010	Human, hospital	Infection and colonisation	CTX-M-15	Outbreak of colonising ESBL-producing ST17 in a neonatal intensive care unit (This study).	This article describes isolates from the NICU outbreak for which WGS is included in the present study.
Macesic 2019	31513705	16 (9)	PRJNA557275	USA	2011-2018	Human, hospital	Not stated	-	Included only patients with carbapenem resistant K. pneumoniae.	Only 9/16 found in BioProject. Article stated that some were from the same patient, but not which. Therefore only one genome was included in global analysis.
Markovska 2017	28988698	6	Not WGS	Bulgaria	2014	Human, hospital	Infection	CTX-M-15	Clinically signficant (resistant to ceftacidime and cefotxime) K. pneumoniae from hospitals.
Markovska 2021	34202982	4	Not WGS	Bulgaria	2015	Human	Colonisation	CTX-M-3	Faecal carriage of ESBL and/or carbapenemase-producing Enterobacterales.
Marques 2019	30944193	3	Not WGS	Portugal	2016	Human and dog	Colonisation	-	Faecal colonisation and sharing of K. pneumoniae between companion animals and humans.
Miro 2020	32082262	1 (0)	PRJEB27508	Spain	2012	Human, hospital	Not stated	OXA-1	Study of OXA-48 K. pneumoniae in Spain. Not linked to outbreak.	Argente 2019 (PFGE) and Miro 2020 (WGS) present the same ST17 isolate. Not included in global dataset as sample type was missing.
Nagasaka 2015	25419619	4	Not WGS	Japan	2009-2012	Human, hospital	Infection	CTX-M-14	Surveillance of fluoroquniolone resistance in Japan.
Nakamura-Silva 2021	34110479	2	Not WGS	Brazil	2013	Human, hospital	Infection	KPC-gene	Characterisation of multidrug resistant CG258 strains (ST17 was assigned to CG258).
Pantelidou 2015	26349819	2	Not WGS	Not stated	Not stated	Human, hospital	Infection	VIM, KPC	Inclusion of 20 MDR K. pneumoniae isolates to study how they interact with the human immune system.
Peirano 2012	22334607	7	Not WGS	Canada	2002-2009	Human	Infection	CTX-M-15, SHV-12	ESBL-producing K. pneumoniae in a 10 year period (2000-09) in Canada.
Sonda 2018	30030694	6 (3)	PRJEB26616	Tanzania	2013-2015	Human, hospital	Infection	unknown	Determine virulence and antibiotic resistance in K. pneumoniae from patients in Kilimanjaro, Tanazania
Spaziante 2021	34526785	1 (1)	PRJNA686854	Italy	2019-2020	Human, hospital	Colonisation	NDM-1, SHV-155, OXA-1, TEM-1B, CTX-M-15, SCO-1	Surveillance of NDM K. pneumoniae in Italy. Considered sporadic cases.	Excluded as not PE reads (IonTorrent).
Strydom 2020	31953941	15 (0)	PRJNA488070	South Africa	2016	Human, hospital	Infection	OXA-181	Characterising carbapenem resistant K. pneumoniae from one hospital in South Africa that caused nosocomial outbreaks.	No ST17 genomes were found in the stated BioProject.
Surleac 2020	31999747	2 (0)	PRJNA579879	Romania	2018-2019	WWTP and clinical units discharging hospital waste water to the WWTPs	Clinical and environmental	CTX-M-15, OXA-1, OXA-162	WGS snapshot of MDR K. pneumoniae from hopitals and waste water treatment plants.	Not included in global dataset as collection year was missing.
Thuy 2021	33502303	13 (0)	PRJNA646358	Viet nam	2014-2016	Human, hospital	Infection and colonisation	-	Characterising colonisation of K. pneumoniae in an ICU.	Not included in global dataset as collection year was missing.
Vargas 2019	31286076	5	Not WGS	Argentina	2014	Human, hospital	Infection	KPC-2, CTX-M-2, SHV-2	Characterising hypermucoviscuous carbapenem resistant K. pneumoniae from one hospital in a 6 month period.
Yin 2021	34647006	30	Not WGS	China	2017-2018	Human, hospital	Infection and colonisation	KPC-2, NDM-1, DHA-1, CTX-M-125	Surveillance of colonisation and subsequent infection of carbapenemase resistant genomes in a NICU.
Yoon 2020	32994286	11 (5)	PRJNA625837	South Korea	2020	Human bloodstream	Infection	Group 9 CTX-M	One year national cohort study of AMR (specifically CTX-M) from blood stream infections.
Zhang 2015	25941224	7	Not WGS	China	2012-2013	Human, hospital	Infection	CTX-M-15, NDM-1	Outbreak of NDM-1 K. pneumoniae, neonatal infection in a hospital.
* Abbreviations:
CRKP	Carbapenemase-resistant Klebsiella pneumoniae
ESBL	Extended-spectrum beta-lactamase
ICU	Intensive care unit
MDR	Multidrug resistant
NICU	Neonatal intensive care unit
ST	Sequence type
WGS	Whole-genome sequencing
WWTP	Wastewater treatment plant
UTI	Urinary tract infection
